# Supplementary material for: Ethyl 2-methyl-4-phenyl­pyrido[1,2-a]benzimidazole-3-carboxyl­ate
Source: Acta Crystallogr Sect E Struct Rep Online. 2011 Oct 5;67(Pt 11):o2846. doi: 10.1107/S1600536811039973 (PMC3247584; doi:10.1107/S1600536811039973)
Supplement: Supplementary file 2 [file e-67-o2846-Isup2.hkl]

# 
# h,k,l, Fc-squared, Fo-squared, sigma(Fo-squared) and status flag 
# 
data_I
_shelx_title ' 1 in P2(1)/c' 
_shelx_refln_list_code          4 
_shelx_F_calc_maximum      167.00 
_exptl_crystal_F_000       696.00 
_reflns_d_resolution_high  0.8395 
 
loop_ 
 _symmetry_equiv_pos_as_xyz 
 'x, y, z' 
 '-x, y+1/2, -z+1/2' 
 '-x, -y, -z' 
 'x, -y-1/2, z-1/2' 
 
_cell_length_a    10.1176 
_cell_length_b    14.9136 
_cell_length_c    12.2648 
_cell_angle_alpha  90.000 
_cell_angle_beta  108.487 
_cell_angle_gamma  90.000 
 
_shelx_F_squared_multiplier     1.000 
 
loop_ 
 _refln_index_h 
 _refln_index_k 
 _refln_index_l 
 _refln_F_squared_calc 
 _refln_F_squared_meas 
 _refln_F_squared_sigma 
 _refln_observed_status 
   1   0   0     9304.17     9958.87    463.70 o 
   2   0   0     8972.64     8603.98    161.01 o 
   3   0   0     2047.23     1756.62     46.94 o 
   4   0   0     2042.55     2063.81     23.15 o 
   5   0   0      141.30      159.55      3.64 o 
   6   0   0      489.30      514.68      7.18 o 
   7   0   0        0.49       -0.64      0.75 o 
   8   0   0       74.32       84.28      4.16 o 
   9   0   0       42.33       42.78      2.22 o 
  10   0   0       86.55       88.83      3.87 o 
  11   0   0       41.49       40.83      4.19 o 
   1   1   0       10.80       12.79      0.36 o 
   2   1   0     1519.66     1230.81     40.13 o 
   3   1   0      151.42      127.31      1.65 o 
   4   1   0       22.04       20.63      0.70 o 
   5   1   0      298.46      341.29      3.18 o 
   6   1   0     1302.61     1379.64     11.34 o 
   7   1   0      294.84      305.85      3.52 o 
   8   1   0       22.89       17.84      1.04 o 
   9   1   0       58.35       57.68      1.77 o 
  10   1   0        8.40       11.78      1.45 o 
  11   1   0       93.55       98.75      4.01 o 
   0   2   0     6117.56     6352.23    120.08 o 
   1   2   0     9195.49     9667.16    356.93 o 
   2   2   0      545.20      472.52      9.18 o 
   3   2   0       55.29       47.39      0.87 o 
   4   2   0      186.57      181.04      1.83 o 
   5   2   0      490.30      472.12      3.92 o 
   6   2   0        0.24        0.86      0.43 o 
   7   2   0       16.97       16.02      0.91 o 
   8   2   0      173.78      178.80      3.28 o 
   9   2   0        0.51       -0.91      0.94 o 
  10   2   0      118.61      122.51      3.23 o 
  11   2   0       47.48       49.76      2.73 o 
   1   3   0     4630.97     4598.33     50.41 o 
   2   3   0    27889.43    30389.85    446.92 o 
   3   3   0     2132.89     2115.44     39.57 o 
   4   3   0        8.54        7.77      0.51 o 
   5   3   0      261.52      253.36      2.75 o 
   6   3   0        8.42        7.14      0.79 o 
   7   3   0       97.31       94.05      1.88 o 
   8   3   0       86.75       80.31      2.12 o 
   9   3   0       39.92       35.82      2.82 o 
  10   3   0      106.34      106.52      3.53 o 
  11   3   0       21.25       27.85      2.22 o 
   0   4   0     6932.13     6729.96     90.78 o 
   1   4   0      229.72      223.49      2.57 o 
   2   4   0      239.33      210.14      4.18 o 
   3   4   0       22.82       13.78      0.65 o 
   4   4   0     3166.89     3216.16     68.82 o 
   5   4   0       59.40       61.26      1.28 o 
   6   4   0       13.92       17.89      1.37 o 
   7   4   0      190.51      186.00      4.19 o 
   8   4   0       34.34       35.29      2.09 o 
   9   4   0       27.47       25.60      2.22 o 
  10   4   0        3.60        3.54      1.42 o 
  11   4   0       20.18       26.76      2.26 o 
   1   5   0     1670.98     1705.76     16.69 o 
   2   5   0     6990.99     7004.94    166.38 o 
   3   5   0      444.00      477.42      5.93 o 
   4   5   0      317.85      318.01      6.71 o 
   5   5   0        6.39        5.81      0.60 o 
   6   5   0       40.21       44.46      1.15 o 
   7   5   0       15.00       14.95      1.77 o 
   8   5   0      463.37      465.21     12.38 o 
   9   5   0        5.81        8.09      1.49 o 
  10   5   0       12.42       13.79      1.81 o 
   0   6   0      437.91      406.71      6.30 o 
   1   6   0      165.74      162.96      2.14 o 
   2   6   0      704.42      671.20      8.06 o 
   3   6   0        8.07       12.97      1.92 o 
   4   6   0     1869.67     1760.60     20.01 o 
   5   6   0        0.61        0.56      0.50 o 
   6   6   0       13.11       14.26      1.03 o 
   7   6   0       47.90       47.80      2.62 o 
   8   6   0       28.91       28.04      1.87 o 
   9   6   0       46.22       47.82      2.44 o 
  10   6   0        0.27        1.85      1.44 o 
   1   7   0        2.96        2.92      0.39 o 
   2   7   0      729.78      759.22      8.01 o 
   3   7   0       19.16       13.81      0.81 o 
   4   7   0      118.20      137.82      2.44 o 
   5   7   0       12.32       10.76      0.78 o 
   6   7   0       71.34       72.10      3.16 o 
   7   7   0        4.39        2.94      1.06 o 
   8   7   0        9.73       10.31      1.49 o 
   9   7   0       19.61       21.92      1.83 o 
  10   7   0       14.12       12.83      1.77 o 
   0   8   0       89.29       76.32      1.99 o 
   1   8   0      332.53      337.20      4.03 o 
   2   8   0      333.90      319.23      4.89 o 
   3   8   0      784.22      759.51     12.20 o 
   4   8   0      429.80      427.27      5.77 o 
   5   8   0       38.87       39.37      1.79 o 
   6   8   0      265.23      276.96      5.62 o 
   7   8   0       16.81       16.52      1.72 o 
   8   8   0        2.69        3.45      1.21 o 
   9   8   0       20.47       23.83      1.98 o 
  10   8   0        0.81        0.58      1.41 o 
   1   9   0       75.95       74.80      1.64 o 
   2   9   0      364.91      398.85      4.76 o 
   3   9   0        0.00        1.67      0.65 o 
   4   9   0        2.54        5.62      1.63 o 
   5   9   0        0.00        1.16      2.15 o 
   6   9   0        1.15       -0.22      2.11 o 
   7   9   0       31.09       27.64      1.91 o 
   8   9   0       24.05       24.65      2.00 o 
   9   9   0        9.53       11.05      1.79 o 
   0  10   0      285.81      308.29      5.53 o 
   1  10   0       35.52       41.68      1.18 o 
   2  10   0       31.72       31.79      1.07 o 
   3  10   0        1.12        0.83      0.55 o 
   4  10   0      128.50      118.20      3.16 o 
   5  10   0       37.36       39.87      2.05 o 
   6  10   0        8.82        9.44      2.99 o 
   7  10   0        0.26        0.13      1.14 o 
   8  10   0       22.43       22.54      2.01 o 
   9  10   0        2.80        2.84      1.54 o 
   1  11   0      174.11      173.51      2.70 o 
   2  11   0       25.58       27.01      1.09 o 
   3  11   0      116.11      112.38      2.58 o 
   4  11   0      212.49      213.70      5.54 o 
   5  11   0      205.34      199.22      4.73 o 
   6  11   0       51.66       47.71      2.32 o 
   7  11   0       28.96       26.07      2.05 o 
   8  11   0       47.43       52.69      2.61 o 
   0  12   0      105.27      106.74      2.94 o 
   1  12   0       10.87       14.41      0.92 o 
   2  12   0       12.08       11.78      1.78 o 
   3  12   0        0.02        0.48      0.83 o 
   4  12   0        5.09        9.30      1.23 o 
   5  12   0       24.93       31.26      1.76 o 
   6  12   0       19.79       19.60      2.52 o 
   7  12   0        0.48       -0.90      1.28 o 
   8  12   0       23.60       26.41      2.24 o 
   1  13   0        2.78        4.01      0.76 o 
   2  13   0        0.05       -0.51      0.96 o 
   3  13   0      149.63      152.06      3.31 o 
   4  13   0       23.76       24.18      1.58 o 
   5  13   0       30.45       29.52      2.03 o 
   6  13   0       11.95       11.26      1.49 o 
   7  13   0       44.95       42.32      2.52 o 
   0  14   0      206.31      211.41      4.80 o 
   1  14   0       22.59       26.31      1.89 o 
   2  14   0       58.00       62.63      2.17 o 
   3  14   0       45.24       48.75      2.02 o 
   4  14   0        2.17        1.37      1.05 o 
   5  14   0        0.39        1.43      1.80 o 
   6  14   0        8.54       10.75      1.77 o 
   7  14   0       29.83       31.85      2.48 o 
   1  15   0       98.31       95.79      2.68 o 
   2  15   0       49.76       52.38      2.12 o 
   3  15   0        3.12        4.51      1.20 o 
   4  15   0       61.15       64.18      2.39 o 
   5  15   0        4.03        4.85      1.46 o 
   6  15   0        0.97       -2.00      1.40 o 
   0  16   0       12.36       13.58      2.59 o 
   1  16   0       52.77       57.19      2.27 o 
   2  16   0       54.38       57.75      2.28 o 
   3  16   0       10.90       12.09      1.47 o 
   4  16   0        0.00       -0.76      1.28 o 
   1  17   0       24.09       26.17      2.34 o 
   2  17   0        8.71       10.80      1.50 o 
   3  17   0       19.96       25.65      2.67 o 
 -11   1   1        6.16        8.34      1.50 o 
 -10   1   1      314.71      329.44      4.85 o 
  -9   1   1       53.11       53.92      1.72 o 
  -8   1   1      260.77      272.48      5.63 o 
  -7   1   1      407.37      394.93      4.90 o 
  -6   1   1        1.42        0.46      0.31 o 
  -5   1   1      511.17      517.23      4.59 o 
  -4   1   1      746.87      770.90     11.54 o 
  -3   1   1      518.86      485.03     13.08 o 
  -2   1   1     1878.70     1759.84     22.22 o 
  -1   1   1     5058.11     4958.62     55.80 o 
   1   1   1      617.97      547.79     18.65 o 
   2   1   1       29.01       24.83      0.88 o 
   3   1   1      492.37      415.96      3.58 o 
   4   1   1      914.23      871.34      7.85 o 
   5   1   1       31.15       33.57      0.74 o 
   6   1   1       82.16       84.17      1.27 o 
   7   1   1       34.05       35.44      1.02 o 
   8   1   1        0.46        0.65      0.75 o 
   9   1   1       12.52       14.26      1.31 o 
  10   1   1       12.44       15.32      2.08 o 
  11   1   1        0.90        1.76      1.82 o 
 -11   2   1        2.48        1.27      1.47 o 
 -10   2   1      181.71      175.02      7.36 o 
  -9   2   1       83.67       89.58      2.16 o 
  -8   2   1      116.55      107.78      2.20 o 
  -7   2   1      420.22      399.34      4.95 o 
  -6   2   1      429.84      437.48      4.58 o 
  -5   2   1      179.40      190.83      2.32 o 
  -4   2   1      142.60      153.24      2.83 o 
  -3   2   1      562.68      574.31      6.81 o 
  -2   2   1      561.69      496.87      5.83 o 
  -1   2   1     4575.75     4320.63     79.77 o 
   0   2   1      125.96      136.19      8.03 o 
   1   2   1    10956.16    10635.30    224.93 o 
   2   2   1     1623.33     1643.67     13.03 o 
   3   2   1      417.86      454.36      3.92 o 
   4   2   1      448.67      464.44      4.24 o 
   5   2   1       99.06       75.13      1.12 o 
   6   2   1       19.24       17.10      0.89 o 
   7   2   1       49.71       53.55      1.24 o 
   8   2   1      142.34      133.14      2.91 o 
   9   2   1      100.95      109.58      3.89 o 
  10   2   1        0.10        1.80      1.11 o 
  11   2   1       44.80       53.37      6.24 o 
 -11   3   1       21.30       26.51      2.27 o 
 -10   3   1      140.99      139.39      8.14 o 
  -9   3   1       65.64       69.97      2.22 o 
  -8   3   1        0.41       -0.10      0.68 o 
  -7   3   1       79.09       82.61      1.91 o 
  -6   3   1        4.17        2.97      0.47 o 
  -5   3   1     2131.24     2320.09     25.66 o 
  -4   3   1     1029.20     1096.72     12.67 o 
  -3   3   1      107.33       98.58      2.96 o 
  -2   3   1     2115.12     2043.21     22.67 o 
  -1   3   1      258.73      255.86      7.49 o 
   0   3   1      275.81      267.33      3.28 o 
   1   3   1    12234.75    12390.99    468.41 o 
   2   3   1     2866.99     2646.77     25.38 o 
   3   3   1      386.70      354.74      3.42 o 
   4   3   1        4.64       10.15      0.71 o 
   5   3   1       96.94      107.88      1.42 o 
   6   3   1       95.60       86.41      2.19 o 
   7   3   1      172.82      173.24      2.40 o 
   8   3   1        0.05       -1.16      0.77 o 
   9   3   1        1.43        0.45      1.06 o 
  10   3   1        1.39        0.30      1.29 o 
 -11   4   1        1.22        0.83      1.38 o 
 -10   4   1        0.95        1.41      1.21 o 
  -9   4   1      411.45      400.27      7.64 o 
  -8   4   1      115.35      108.60      2.13 o 
  -7   4   1      292.74      280.04      3.72 o 
  -6   4   1       41.85       37.69      1.21 o 
  -5   4   1      455.33      459.80      5.05 o 
  -4   4   1       41.28       36.93      1.05 o 
  -3   4   1      681.94      630.95      8.95 o 
  -2   4   1     5289.50     5072.11     55.54 o 
  -1   4   1     1994.41     1905.96     18.52 o 
   0   4   1     2684.49     2588.99     24.95 o 
   1   4   1    24585.19    28514.47   1028.80 o 
   2   4   1     5519.09     5293.81    177.86 o 
   3   4   1      279.12      243.47      3.25 o 
   4   4   1       39.67       24.31      1.22 o 
   5   4   1      460.07      456.82      5.09 o 
   6   4   1        3.81        5.03      0.54 o 
   7   4   1       71.13       65.84      2.96 o 
   8   4   1      196.40      187.45      4.38 o 
   9   4   1      116.45      120.71      4.75 o 
  10   4   1        0.15       -0.82      1.15 o 
 -11   5   1       23.29       29.82      5.34 o 
 -10   5   1        1.13        2.76      1.44 o 
  -9   5   1        7.09        8.20      1.55 o 
  -8   5   1        2.26        1.29      1.02 o 
  -7   5   1       15.60       15.63      0.89 o 
  -6   5   1      263.19      262.55      3.96 o 
  -5   5   1      131.19      124.23      2.25 o 
  -4   5   1      135.65      122.64      2.59 o 
  -3   5   1       78.68       95.85      2.60 o 
  -2   5   1      389.75      352.96     11.95 o 
  -1   5   1      300.18      301.58      3.40 o 
   0   5   1      592.03      531.47      5.54 o 
   1   5   1       85.30       82.09      1.26 o 
   2   5   1        0.13        0.77      0.51 o 
   3   5   1     2566.00     2642.13     32.41 o 
   4   5   1      382.87      409.48      5.28 o 
   5   5   1      135.55      150.48      1.91 o 
   6   5   1       76.34       67.41      1.73 o 
   7   5   1       68.38       79.92      2.64 o 
   8   5   1      108.40      109.97      3.34 o 
   9   5   1        4.37        2.95      1.31 o 
  10   5   1        3.05        0.92      1.38 o 
 -10   6   1       14.87       18.99      1.93 o 
  -9   6   1        7.10        2.78      1.32 o 
  -8   6   1       50.67       41.87      2.20 o 
  -7   6   1       46.58       55.14      1.65 o 
  -6   6   1       12.23        9.77      1.06 o 
  -5   6   1        2.27        0.12      0.48 o 
  -4   6   1       18.85       31.71      2.22 o 
  -3   6   1     2499.91     2542.77     28.41 o 
  -2   6   1      509.30      529.11      6.52 o 
  -1   6   1      492.36      456.33      4.97 o 
   0   6   1       56.17       56.27      1.04 o 
   1   6   1      140.34      145.12      1.96 o 
   2   6   1     1157.62     1165.12     13.41 o 
   3   6   1     1195.17     1185.98     13.68 o 
   4   6   1      126.73      128.03      2.21 o 
   5   6   1       94.73       91.05      3.54 o 
   6   6   1      344.74      345.97     11.38 o 
   7   6   1       38.09       34.21      1.96 o 
   8   6   1        0.06       -1.05      0.98 o 
   9   6   1       89.96       92.83      3.26 o 
  10   6   1       40.80       42.46      2.54 o 
 -10   7   1       36.81       40.11      2.42 o 
  -9   7   1        1.55        2.03      1.31 o 
  -8   7   1      135.14      117.40      3.49 o 
  -7   7   1       22.68       14.19      1.43 o 
  -6   7   1       28.96       32.34      1.25 o 
  -5   7   1       83.32       85.51      4.10 o 
  -4   7   1      212.38      224.63      6.68 o 
  -3   7   1     1998.57     1986.63     22.50 o 
  -2   7   1       16.21       16.15      0.99 o 
  -1   7   1      294.01      304.05      3.61 o 
   0   7   1      153.50      135.50      1.94 o 
   1   7   1     2968.28     2962.55     28.74 o 
   2   7   1      844.93      891.69      9.23 o 
   3   7   1     6337.14     6360.25     69.76 o 
   4   7   1      125.12      119.83      2.58 o 
   5   7   1        1.67        1.97      0.97 o 
   6   7   1       31.61       31.31      5.67 o 
   7   7   1        4.78        5.93      1.84 o 
   8   7   1      114.76      119.31      3.61 o 
   9   7   1       14.60       10.77      1.56 o 
  10   7   1        0.13        0.33      1.39 o 
 -10   8   1        1.30       -1.34      1.37 o 
  -9   8   1        0.02        0.42      1.52 o 
  -8   8   1       36.64       33.05      2.10 o 
  -7   8   1       15.66       15.80      1.50 o 
  -6   8   1      183.87      175.50      4.12 o 
  -5   8   1        1.57        0.44      0.55 o 
  -4   8   1      186.19      191.08      3.16 o 
  -3   8   1      121.14      134.92      2.41 o 
  -2   8   1        3.36        6.56      0.84 o 
  -1   8   1      100.14       86.46      1.54 o 
   0   8   1      140.50      154.62      2.21 o 
   1   8   1        9.67       16.56      0.84 o 
   2   8   1       83.27       66.88      1.37 o 
   3   8   1      716.96      736.58      9.05 o 
   4   8   1      526.80      502.68     11.56 o 
   5   8   1       98.22       97.59      2.91 o 
   6   8   1       63.41       56.07      2.67 o 
   7   8   1       79.63       73.45      2.86 o 
   8   8   1        4.47        2.33      1.21 o 
   9   8   1       53.55       53.92      2.65 o 
 -10   9   1        0.88       -0.71      1.55 o 
  -9   9   1        6.78        5.09      3.19 o 
  -8   9   1        0.04       -0.22      1.10 o 
  -7   9   1       19.82       13.19      1.46 o 
  -6   9   1        0.58       -0.62      0.90 o 
  -5   9   1        1.20        3.72      0.87 o 
  -4   9   1       29.52       27.12      2.18 o 
  -3   9   1      175.87      165.94      2.57 o 
  -2   9   1      119.46      127.71      2.11 o 
  -1   9   1      125.27      124.32      2.02 o 
   0   9   1      200.78      212.43      2.87 o 
   1   9   1      136.06      123.11      2.00 o 
   2   9   1       33.95       41.63      1.40 o 
   3   9   1      320.92      325.50      4.94 o 
   4   9   1      899.50      854.22     35.22 o 
   5   9   1       58.66       54.76      2.35 o 
   6   9   1        0.04       -1.13      1.87 o 
   7   9   1       24.70       22.24      1.82 o 
   8   9   1        5.16        2.73      1.33 o 
   9   9   1       21.84       30.17      4.42 o 
  -9  10   1       25.42       27.45      2.56 o 
  -8  10   1        3.24        0.30      1.20 o 
  -7  10   1       15.93       14.93      1.65 o 
  -6  10   1        0.07       -0.63      1.01 o 
  -5  10   1        0.01       -1.04      1.31 o 
  -4  10   1       25.52       25.63      1.10 o 
  -3  10   1       86.55       82.91      1.76 o 
  -2  10   1      203.37      205.65      2.99 o 
  -1  10   1       18.50       18.00      0.87 o 
   0  10   1       95.83      101.91      1.85 o 
   1  10   1      182.82      171.49      2.58 o 
   2  10   1       63.08       67.78      1.51 o 
   3  10   1       66.84       60.84      1.89 o 
   4  10   1      104.34      103.80      2.66 o 
   5  10   1     1379.92     1273.65     20.35 o 
   6  10   1       17.93       15.75      3.06 o 
   7  10   1       13.04       12.53      1.66 o 
   8  10   1       20.14       15.90      1.81 o 
   9  10   1        0.71       -0.90      1.35 o 
  -9  11   1        3.95        6.48      1.76 o 
  -8  11   1        4.12        3.40      1.44 o 
  -7  11   1        5.42        6.42      1.44 o 
  -6  11   1        0.23        1.17      1.13 o 
  -5  11   1        0.61        1.85      1.05 o 
  -4  11   1       15.14       27.34      3.64 o 
  -3  11   1        1.43        3.51      0.84 o 
  -2  11   1       69.98       65.73      1.60 o 
  -1  11   1       32.51       35.74      1.19 o 
   0  11   1       72.09       76.65      1.66 o 
   1  11   1       81.92       86.58      1.78 o 
   2  11   1       49.69       53.53      1.74 o 
   3  11   1        3.06        2.19      0.85 o 
   4  11   1       70.86       74.09      3.33 o 
   5  11   1       45.95       45.45      4.80 o 
   6  11   1        0.45        0.88      3.36 o 
   7  11   1        0.70        4.26      3.07 o 
   8  11   1        3.21        4.65      1.50 o 
  -8  12   1        0.20       -0.25      1.35 o 
  -7  12   1       22.86       22.78      2.58 o 
  -6  12   1        1.61        0.92      1.25 o 
  -5  12   1      155.64      160.82      3.51 o 
  -4  12   1       24.06       25.23      1.49 o 
  -3  12   1       78.35       74.68      2.15 o 
  -2  12   1      133.84      137.96      2.48 o 
  -1  12   1        8.37        6.99      0.79 o 
   0  12   1      153.14      153.60      2.59 o 
   1  12   1        1.66        0.55      0.74 o 
   2  12   1        1.42        2.12      0.83 o 
   3  12   1        2.35        4.34      1.26 o 
   4  12   1       10.72       15.23      1.34 o 
   5  12   1      132.06      125.65      3.17 o 
   6  12   1      134.72      115.74      3.73 o 
   7  12   1       39.78       42.51      2.58 o 
   8  12   1       19.91       25.17      2.25 o 
  -8  13   1        0.65       -0.38      1.69 o 
  -7  13   1        0.06        0.94      1.48 o 
  -6  13   1       20.87       19.68      1.57 o 
  -5  13   1        1.07        1.99      1.05 o 
  -4  13   1       15.81       17.21      1.40 o 
  -3  13   1       42.67       42.82      1.77 o 
  -2  13   1       31.27       30.79      1.31 o 
  -1  13   1        2.01        1.03      0.68 o 
   0  13   1       68.09       69.54      1.75 o 
   1  13   1       16.80       15.26      1.21 o 
   2  13   1       64.57       62.61      2.23 o 
   3  13   1       28.14       26.07      1.58 o 
   4  13   1        4.68        2.39      1.09 o 
   5  13   1       45.85       48.71      2.54 o 
   6  13   1       47.69       51.06      2.72 o 
   7  13   1       33.58       34.19      3.78 o 
  -7  14   1        0.15       -1.04      1.42 o 
  -6  14   1        2.74        2.66      1.21 o 
  -5  14   1       53.01       58.18      2.29 o 
  -4  14   1        1.66        0.88      1.27 o 
  -3  14   1       37.85       39.48      1.84 o 
  -2  14   1        0.76        0.04      0.89 o 
  -1  14   1       82.20       79.44      1.97 o 
   0  14   1        5.77        4.08      1.02 o 
   1  14   1      127.53      126.40      3.01 o 
   2  14   1      148.43      149.38      4.79 o 
   3  14   1      316.86      324.89      5.55 o 
   4  14   1        0.52       -0.85      2.23 o 
   5  14   1       66.17       61.64      2.90 o 
   6  14   1        8.98       10.98      1.75 o 
  -6  15   1        1.49        1.69      1.21 o 
  -5  15   1        0.89        1.32      1.19 o 
  -4  15   1        1.49       -0.22      1.05 o 
  -3  15   1       93.74       91.82      2.72 o 
  -2  15   1        0.93        1.04      1.00 o 
  -1  15   1        0.16       -1.22      1.19 o 
   0  15   1        0.67       -0.41      1.05 o 
   1  15   1       98.58      104.61      2.83 o 
   2  15   1       23.10       27.36      1.76 o 
   3  15   1        0.00       -0.08      1.44 o 
   4  15   1        8.13        7.96      1.70 o 
   5  15   1        3.64        4.18      1.60 o 
  -5  16   1        1.11       -0.48      1.17 o 
  -4  16   1       23.41       23.21      1.76 o 
  -3  16   1        0.53        0.37      1.11 o 
  -2  16   1       49.48       56.72      2.91 o 
  -1  16   1        9.91        6.73      1.61 o 
   0  16   1       46.35       43.90      2.57 o 
   1  16   1       33.19       36.83      1.98 o 
   2  16   1       11.74       18.32      2.06 o 
   3  16   1       62.71       61.31      2.93 o 
   4  16   1        4.15        3.02      1.58 o 
  -3  17   1        1.09        1.86      1.25 o 
  -2  17   1        0.00        0.40      2.43 o 
  -1  17   1        5.02        5.40      1.77 o 
   0  17   1        0.50        1.94      1.55 o 
   1  17   1       10.32       12.78      2.01 o 
   2  17   1       12.25       12.92      1.96 o 
 -11   0   2        0.08        0.77      1.43 o 
 -10   0   2      163.60      159.55      8.05 o 
  -9   0   2      144.25      136.09      3.83 o 
  -8   0   2      416.36      402.90     19.97 o 
  -7   0   2     1257.95     1238.19     18.36 o 
  -6   0   2        8.75       13.61      1.02 o 
  -5   0   2       11.21       13.11      1.23 o 
  -4   0   2      478.53      434.91      8.46 o 
  -3   0   2      226.45      210.13     12.07 o 
  -2   0   2     2409.32     2212.36     30.23 o 
  -1   0   2     3217.65     2874.13     54.13 o 
   0   0   2     2420.98     2235.94     42.26 o 
   1   0   2       58.77       42.55      1.47 o 
   2   0   2        3.54        9.34      0.42 o 
   3   0   2      362.10      301.21      3.85 o 
   4   0   2        7.74        6.40      0.51 o 
   5   0   2       23.45       30.97      1.02 o 
   6   0   2      273.10      275.04      4.02 o 
   7   0   2       18.86       17.89      1.04 o 
   8   0   2        0.27       -0.62      0.84 o 
   9   0   2        0.15        0.21      1.97 o 
  10   0   2       74.19       85.46      4.96 o 
 -11   1   2      201.29      192.94      3.66 o 
 -10   1   2       88.31       87.38      2.30 o 
  -9   1   2      357.81      364.69      5.03 o 
  -8   1   2       36.44       34.69      1.42 o 
  -7   1   2       45.51       52.05      1.27 o 
  -6   1   2       18.31       28.84      0.89 o 
  -5   1   2      220.63      238.48      2.75 o 
  -4   1   2        8.17        9.42      0.45 o 
  -3   1   2      717.51      700.25      7.12 o 
  -2   1   2      677.06      647.53      8.21 o 
  -1   1   2     9628.66     9337.95    157.02 o 
   0   1   2      327.19      314.03      4.51 o 
   1   1   2     2867.72     2845.88     27.07 o 
   2   1   2      343.39      328.80      2.86 o 
   3   1   2     1005.79      968.82      7.89 o 
   4   1   2       97.31      103.03      1.32 o 
   5   1   2      535.46      580.07      5.10 o 
   6   1   2      513.20      509.30      4.68 o 
   7   1   2        0.47       -0.59      0.39 o 
   8   1   2       51.03       52.52      1.84 o 
   9   1   2       18.51       21.39      2.09 o 
  10   1   2        3.32        1.44      2.90 o 
 -11   2   2       24.68       25.64      2.25 o 
 -10   2   2      150.44      161.70      3.53 o 
  -9   2   2       42.55       39.05      1.57 o 
  -8   2   2      118.29      131.21      2.21 o 
  -7   2   2       16.37       15.86      0.80 o 
  -6   2   2      218.18      215.87      2.43 o 
  -5   2   2      896.11      907.21     10.79 o 
  -4   2   2     1136.62     1046.48     12.13 o 
  -3   2   2        1.84        2.82      0.34 o 
  -2   2   2      911.88      879.28      9.46 o 
  -1   2   2     1497.23     1385.38     15.31 o 
   0   2   2     2179.49     2237.68     24.21 o 
   1   2   2    13548.06    13288.60    228.85 o 
   2   2   2      114.91      120.32      1.52 o 
   3   2   2     2129.50     2154.20     17.52 o 
   4   2   2       44.28       47.60      1.16 o 
   5   2   2      439.06      465.34      4.24 o 
   6   2   2        3.02        4.07      0.45 o 
   7   2   2        0.79        0.37      0.55 o 
   8   2   2       19.05       17.81      1.81 o 
   9   2   2        5.51        4.13      1.16 o 
  10   2   2        3.56        7.14      1.84 o 
 -11   3   2       14.36       14.69      1.96 o 
 -10   3   2       10.37       10.68      2.21 o 
  -9   3   2        1.47        0.77      0.84 o 
  -8   3   2      493.20      482.01      5.86 o 
  -7   3   2        6.64        9.14      1.04 o 
  -6   3   2       88.11       98.71      2.05 o 
  -5   3   2      223.50      222.70      3.33 o 
  -4   3   2       73.54       68.28      1.43 o 
  -3   3   2      902.46      857.24      9.98 o 
  -2   3   2     3539.68     3329.43     36.63 o 
  -1   3   2     1104.60     1038.56     14.18 o 
   0   3   2      566.83      501.47      5.12 o 
   1   3   2    12700.02    12375.90    182.56 o 
   2   3   2     1680.21     1718.16     19.41 o 
   3   3   2      162.11      165.27      1.87 o 
   4   3   2      449.05      475.94      4.25 o 
   5   3   2       48.01       61.85      2.07 o 
   6   3   2       24.77       22.09      0.88 o 
   7   3   2      626.77      602.23      6.99 o 
   8   3   2      108.36      112.47      2.34 o 
   9   3   2        0.54       -1.87      1.25 o 
  10   3   2       24.12       29.06      3.39 o 
 -11   4   2       19.65       19.14      2.11 o 
 -10   4   2        6.54        5.95      2.60 o 
  -9   4   2      247.95      233.78      3.62 o 
  -8   4   2        6.88        7.05      0.79 o 
  -7   4   2      557.91      537.55      7.18 o 
  -6   4   2       26.38       35.59      1.22 o 
  -5   4   2       87.51       85.02      2.65 o 
  -4   4   2        0.33        1.95      0.59 o 
  -3   4   2      466.78      433.67      7.75 o 
  -2   4   2        8.93        8.93      0.53 o 
  -1   4   2     2682.21     2535.46     24.52 o 
   0   4   2     2885.78     2854.33     31.53 o 
   1   4   2     4572.15     4624.76     80.67 o 
   2   4   2        5.10        5.84      1.04 o 
   3   4   2       66.49       75.46      1.33 o 
   4   4   2      352.31      344.94      3.55 o 
   5   4   2      262.28      251.25      2.85 o 
   6   4   2      146.59      132.89      2.23 o 
   7   4   2      128.02      128.14      2.76 o 
   8   4   2      118.23      115.62      3.39 o 
   9   4   2        0.05       -1.58      1.05 o 
  10   4   2        0.01       -0.90      1.21 o 
 -11   5   2        0.36        0.82      1.47 o 
 -10   5   2        1.79        0.74      1.19 o 
  -9   5   2        0.00       -1.28      1.14 o 
  -8   5   2      129.56      133.12      2.44 o 
  -7   5   2       12.86       14.54      1.44 o 
  -6   5   2      105.18       97.28      2.09 o 
  -5   5   2      444.93      436.81      5.80 o 
  -4   5   2      302.45      305.10      8.13 o 
  -3   5   2     2156.60     2150.76     29.75 o 
  -2   5   2        0.19        2.26      1.00 o 
  -1   5   2      293.17      295.20     10.97 o 
   0   5   2       29.69       24.02      0.60 o 
   1   5   2      180.09      201.12      2.40 o 
   2   5   2      366.32      388.71      4.87 o 
   3   5   2       18.02       14.56      0.46 o 
   4   5   2       24.47       27.71      1.14 o 
   5   5   2        4.55        3.52      0.66 o 
   6   5   2       14.91       15.79      1.34 o 
   7   5   2        0.24        0.57      0.92 o 
   8   5   2       86.70       72.60      3.47 o 
   9   5   2       90.66       86.25      3.95 o 
  10   5   2        0.77        0.62      1.31 o 
 -11   6   2       33.10       41.45      2.60 o 
 -10   6   2        1.49        2.04      1.37 o 
  -9   6   2      144.21      121.53      3.64 o 
  -8   6   2      194.14      167.66      3.27 o 
  -7   6   2       28.57       34.92      3.40 o 
  -6   6   2        0.25        0.40      0.58 o 
  -5   6   2      163.90      175.12      2.94 o 
  -4   6   2      485.84      523.98      6.69 o 
  -3   6   2     1638.24     1630.40     27.75 o 
  -2   6   2      361.27      342.45      3.98 o 
  -1   6   2        1.04        2.00      0.78 o 
   0   6   2       44.62       56.60      1.03 o 
   1   6   2       37.74       44.01      1.17 o 
   2   6   2     1472.71     1443.12     16.43 o 
   3   6   2      226.00      213.64      3.91 o 
   4   6   2      101.33      101.92      2.67 o 
   5   6   2      151.53      153.38      3.55 o 
   6   6   2      387.67      380.07      5.57 o 
   7   6   2       65.98       58.29      2.41 o 
   8   6   2       58.80       54.76      2.45 o 
   9   6   2        0.01       -0.34      1.20 o 
  10   6   2        0.90        2.17      1.39 o 
 -10   7   2       29.21       21.41      2.07 o 
  -9   7   2        1.19       -0.64      1.20 o 
  -8   7   2       38.13       43.26      2.27 o 
  -7   7   2      117.74      119.30      2.55 o 
  -6   7   2        4.78        4.68      0.73 o 
  -5   7   2      159.85      144.75      2.84 o 
  -4   7   2       84.91       94.32      1.96 o 
  -3   7   2      568.24      609.66      7.61 o 
  -2   7   2       78.52       88.84      1.56 o 
  -1   7   2      330.59      345.28      4.02 o 
   0   7   2       74.46       84.38      1.41 o 
   1   7   2      649.53      647.32      6.85 o 
   2   7   2     1024.33     1018.25     13.90 o 
   3   7   2     2639.61     2506.52     45.18 o 
   4   7   2      185.84      182.54     10.15 o 
   5   7   2      143.06      131.77      6.23 o 
   6   7   2      239.73      216.78      3.83 o 
   7   7   2      103.97      103.61      3.22 o 
   8   7   2       13.06        9.20      1.41 o 
   9   7   2        0.88        1.45      1.30 o 
 -10   8   2       93.54       96.79      3.60 o 
  -9   8   2        8.03        7.91      1.43 o 
  -8   8   2       49.32       43.21      2.64 o 
  -7   8   2      279.93      271.45     10.75 o 
  -6   8   2      263.52      260.55      4.16 o 
  -5   8   2       25.39       29.24      1.21 o 
  -4   8   2       60.71       71.33      1.72 o 
  -3   8   2       12.14       14.16      1.28 o 
  -2   8   2      383.55      390.38      4.63 o 
  -1   8   2      113.06      105.94      1.75 o 
   1   8   2     1274.03     1301.26     13.14 o 
   2   8   2        2.11        5.45      0.52 o 
   3   8   2     1020.00      999.14     15.05 o 
   4   8   2       18.39       19.33      1.45 o 
   5   8   2      260.58      244.63      5.14 o 
   6   8   2      107.85       92.82      3.05 o 
   7   8   2       27.02       25.05      1.89 o 
   8   8   2        0.00       -1.04      1.12 o 
   9   8   2       44.34       46.27      4.55 o 
 -10   9   2        2.38        0.47      1.50 o 
  -9   9   2        0.33       -1.74      1.16 o 
  -8   9   2        1.51        1.13      1.14 o 
  -7   9   2      116.42      109.98      5.03 o 
  -6   9   2        0.71        0.13      0.70 o 
  -5   9   2      306.88      305.24      7.97 o 
  -4   9   2        0.89        3.07      0.92 o 
  -3   9   2      110.86      108.37      1.98 o 
  -2   9   2       90.57       88.47      1.85 o 
   0   9   2        7.08       11.48      0.67 o 
   1   9   2       58.56       57.70      1.28 o 
   2   9   2        2.34        0.10      0.61 o 
   3   9   2       48.92       46.86      1.63 o 
   4   9   2      290.66      282.49      9.68 o 
   5   9   2       46.23       54.71      3.91 o 
   6   9   2      295.81      296.19      6.18 o 
   7   9   2       17.44       21.94      1.87 o 
   8   9   2       12.64       11.88      1.70 o 
   9   9   2        8.63       12.66      1.90 o 
  -9  10   2        5.49        2.95      1.56 o 
  -8  10   2        2.60        0.62      1.17 o 
  -7  10   2       18.96       21.01      1.84 o 
  -6  10   2       13.56       16.35      1.54 o 
  -5  10   2       35.66       37.01      1.47 o 
  -4  10   2        0.88       -0.78      0.91 o 
  -3  10   2       48.97       47.26      1.36 o 
  -2  10   2       70.18       75.16      1.64 o 
  -1  10   2      345.97      368.68      4.55 o 
   0  10   2        0.00       -0.65      0.43 o 
   1  10   2        7.10        6.98      0.64 o 
   2  10   2      155.22      155.30      2.97 o 
   3  10   2       23.39       24.37      1.43 o 
   4  10   2     1206.53     1148.86     14.41 o 
   5  10   2      504.76      455.70      8.32 o 
   6  10   2      113.28       98.24      3.33 o 
   7  10   2        0.09        0.74      1.28 o 
   8  10   2        0.06       -0.76      1.28 o 
  -9  11   2       37.59       39.65      3.14 o 
  -8  11   2        5.20        7.89      1.47 o 
  -7  11   2       38.92       33.41      2.08 o 
  -6  11   2      239.84      227.19      5.83 o 
  -5  11   2        8.23        6.74      1.04 o 
  -4  11   2      289.12      287.19      4.08 o 
  -3  11   2        1.32        3.71      0.75 o 
  -2  11   2      808.00      820.75      9.05 o 
  -1  11   2      140.28      142.27      2.40 o 
   0  11   2        0.64        1.21      0.54 o 
   1  11   2       16.50       20.36      1.19 o 
   2  11   2      357.36      345.87      5.31 o 
   3  11   2      666.12      659.59      8.96 o 
   4  11   2       30.69       35.86      2.14 o 
   5  11   2        2.00       14.89      2.72 o 
   6  11   2       95.95       87.40      6.86 o 
   7  11   2       43.06       43.19      2.52 o 
   8  11   2        0.06        0.39      1.42 o 
  -8  12   2       24.23       19.48      2.06 o 
  -7  12   2       64.66       63.06      4.75 o 
  -6  12   2        6.21       10.17      1.56 o 
  -5  12   2       62.66       64.28      2.22 o 
  -4  12   2        6.29        8.44      1.09 o 
  -3  12   2       13.58       14.20      1.26 o 
  -2  12   2       68.39       67.28      1.73 o 
  -1  12   2      112.30      120.40      2.27 o 
   0  12   2        0.12       -0.40      0.80 o 
   1  12   2        0.01        0.41      0.95 o 
   2  12   2        8.18       12.24      1.19 o 
   3  12   2      166.55      163.00      4.52 o 
   4  12   2      408.03      382.06     11.87 o 
   5  12   2      398.24      387.47     10.66 o 
   6  12   2       62.41       63.87      2.89 o 
   7  12   2        0.68       -0.66      1.32 o 
  -8  13   2        0.91        0.81      1.48 o 
  -7  13   2        2.26        3.32      1.22 o 
  -6  13   2        1.07        0.87      1.09 o 
  -5  13   2        3.73        2.78      1.08 o 
  -4  13   2       58.18       61.62      2.16 o 
  -3  13   2       15.16       11.67      1.01 o 
  -2  13   2        8.67        8.94      0.92 o 
  -1  13   2      107.18      110.23      3.02 o 
   0  13   2      197.77      197.48      3.79 o 
   1  13   2        6.08        6.39      1.04 o 
   2  13   2       62.22       67.88      2.69 o 
   3  13   2       58.13       61.16      2.73 o 
   4  13   2        5.00        3.87      1.49 o 
   5  13   2       12.73       13.39      1.84 o 
   6  13   2       41.15       44.42      2.60 o 
   7  13   2       35.17       37.43      2.63 o 
  -7  14   2        0.07       -1.13      1.19 o 
  -6  14   2       20.00       19.30      1.65 o 
  -5  14   2        0.41       -0.59      0.98 o 
  -4  14   2       67.30       67.84      2.35 o 
  -3  14   2        5.36        6.05      1.13 o 
  -2  14   2       26.80       25.74      1.32 o 
  -1  14   2       14.08       16.26      1.33 o 
   0  14   2       93.99       92.48      2.60 o 
   1  14   2      127.02      133.94      3.91 o 
   2  14   2      155.72      158.95      4.37 o 
   3  14   2      134.68      145.05      4.20 o 
   4  14   2       21.93       20.93      2.06 o 
   5  14   2       25.55       28.18      3.02 o 
   6  14   2       74.29       63.96      3.08 o 
  -6  15   2        1.92        0.84      1.17 o 
  -5  15   2       30.94       33.00      1.88 o 
  -4  15   2        0.10       -0.60      1.39 o 
  -3  15   2       10.15        8.98      1.29 o 
  -2  15   2       18.30       22.26      1.99 o 
  -1  15   2        2.59        0.72      1.04 o 
   0  15   2        6.75        7.34      1.83 o 
   1  15   2        5.68        4.32      2.00 o 
   2  15   2      169.02      185.13      6.41 o 
   3  15   2       60.16       66.71      4.19 o 
   4  15   2       10.81       10.53      1.74 o 
   5  15   2        4.49        0.61      1.42 o 
  -5  16   2        4.58        4.30      1.47 o 
  -4  16   2        0.01       -1.38      1.08 o 
  -3  16   2        6.46        5.39      1.62 o 
  -2  16   2        0.36       -1.64      2.00 o 
  -1  16   2       23.88       24.97      2.16 o 
   0  16   2       35.85       38.91      2.55 o 
   1  16   2      159.32      166.20      4.72 o 
   2  16   2      118.91      126.68      4.16 o 
   3  16   2        0.41        2.39      2.72 o 
   4  16   2       21.85       16.61      2.09 o 
  -3  17   2        0.84       -0.24      3.36 o 
  -2  17   2       19.18       17.59      3.23 o 
  -1  17   2        2.75       -0.67      2.29 o 
   0  17   2       76.25       75.20      3.34 o 
   1  17   2       73.85       77.98      3.34 o 
   2  17   2        4.82        4.35      1.74 o 
 -11   1   3        0.16       -1.17      1.01 o 
 -10   1   3        6.77        8.73      1.38 o 
  -9   1   3      224.65      220.56      3.62 o 
  -8   1   3       29.10       23.95      1.04 o 
  -7   1   3       97.95       99.79      1.62 o 
  -6   1   3      626.92      607.87      6.88 o 
  -5   1   3       66.92       55.75      1.10 o 
  -4   1   3      263.49      244.43      3.43 o 
  -3   1   3     1989.60     1964.80     24.75 o 
  -2   1   3      183.97      208.60      2.80 o 
  -1   1   3     1384.95     1343.27     32.33 o 
   0   1   3     1155.57     1167.82     13.02 o 
   1   1   3      303.85      286.64      2.79 o 
   2   1   3      836.63      893.51      7.27 o 
   3   1   3      260.98      274.38      2.57 o 
   4   1   3      135.86      143.97      1.63 o 
   5   1   3      208.42      224.16      2.37 o 
   6   1   3      100.17       98.34      1.45 o 
   7   1   3        0.31        0.89      0.63 o 
   8   1   3        0.04       -1.54      1.03 o 
   9   1   3        1.65       -0.44      1.49 o 
  10   1   3       21.90       22.30      2.38 o 
 -11   2   3       22.24       21.86      1.65 o 
 -10   2   3       30.61       38.36      1.83 o 
  -9   2   3      114.40      115.47      2.41 o 
  -8   2   3        4.85        7.19      0.81 o 
  -7   2   3        0.26       -0.73      0.49 o 
  -6   2   3       68.10       80.91      1.83 o 
  -5   2   3      888.61      893.34      9.29 o 
  -4   2   3     1486.25     1465.64     14.51 o 
  -3   2   3      280.27      259.83      3.03 o 
  -2   2   3     3295.58     3123.76     34.41 o 
  -1   2   3     1087.70     1037.79     11.64 o 
   0   2   3        0.85        2.52      0.54 o 
   1   2   3        0.48        0.72      0.28 o 
   2   2   3       80.54       75.64      1.02 o 
   3   2   3      202.46      196.60      1.98 o 
   4   2   3      114.85      106.17      1.34 o 
   5   2   3      289.16      272.06      2.77 o 
   6   2   3        0.56       -0.09      0.47 o 
   7   2   3        0.09       -0.83      0.55 o 
   8   2   3      150.76      139.83      2.66 o 
   9   2   3       11.39        9.92      1.80 o 
  10   2   3        0.32        1.33      2.43 o 
 -11   3   3       90.29      102.41      3.66 o 
 -10   3   3       68.06       66.21      2.27 o 
  -9   3   3       42.10       41.09      1.48 o 
  -8   3   3      278.70      266.88      3.82 o 
  -7   3   3      137.90      146.08      2.79 o 
  -6   3   3        0.29        1.25      0.50 o 
  -5   3   3      419.50      435.85      5.73 o 
  -4   3   3       42.70       38.79      1.31 o 
  -3   3   3      669.37      619.58      6.47 o 
  -2   3   3      647.20      626.51      6.40 o 
  -1   3   3     1232.70     1246.89     10.92 o 
   0   3   3      165.20      170.77      3.78 o 
   1   3   3      229.40      218.60      4.06 o 
   2   3   3        7.77       10.49      0.61 o 
   3   3   3       66.73       65.66      1.62 o 
   4   3   3      572.43      608.34      5.31 o 
   5   3   3        0.60        0.40      0.41 o 
   6   3   3      264.64      282.71      3.93 o 
   7   3   3       51.23       45.80      1.39 o 
   8   3   3       18.19       17.96      1.95 o 
   9   3   3       25.48       26.83      3.73 o 
  10   3   3        3.32        5.58      2.62 o 
 -11   4   3        2.76        6.90      1.63 o 
 -10   4   3       47.63       39.31      1.60 o 
  -9   4   3       87.68       80.06      2.00 o 
  -8   4   3       48.59       47.48      1.68 o 
  -7   4   3       62.00       64.01      1.77 o 
  -6   4   3      747.83      737.92      9.23 o 
  -5   4   3       49.03       44.72      1.27 o 
  -4   4   3      229.60      223.95      3.29 o 
  -3   4   3       81.06       74.70      2.49 o 
  -2   4   3        2.33        2.66      0.31 o 
  -1   4   3      642.29      586.48      6.09 o 
   0   4   3       43.72       43.88      0.99 o 
   1   4   3      232.29      236.62      3.35 o 
   2   4   3      238.37      269.65      6.83 o 
   3   4   3      374.45      431.54      5.66 o 
   4   4   3        0.71        2.37      0.55 o 
   5   4   3        2.09        2.77      0.56 o 
   6   4   3      147.17      128.80      2.74 o 
   7   4   3      609.24      591.54     10.46 o 
   8   4   3       74.56       76.17      2.33 o 
   9   4   3        0.87       -0.14      2.36 o 
  10   4   3        4.34        0.35      2.27 o 
 -11   5   3        9.18        9.78      1.87 o 
 -10   5   3        0.36        0.48      1.32 o 
  -9   5   3      411.90      388.17      5.22 o 
  -8   5   3       31.24       35.62      1.62 o 
  -7   5   3      174.40      162.03      3.02 o 
  -6   5   3        8.20       12.73      1.11 o 
  -5   5   3      193.60      178.30      2.95 o 
  -4   5   3      250.88      281.21      4.00 o 
  -3   5   3       25.12       26.05      0.89 o 
  -2   5   3        5.83        5.07      0.42 o 
  -1   5   3       78.16       70.29      1.40 o 
   0   5   3      645.24      673.61      8.01 o 
   1   5   3       10.51       16.06      1.17 o 
   2   5   3      352.63      363.46     13.42 o 
   3   5   3      367.42      359.40      4.97 o 
   4   5   3       92.32       79.81      1.86 o 
   5   5   3       49.77       50.25      2.06 o 
   6   5   3      344.50      345.96      4.51 o 
   7   5   3      264.46      258.79      4.44 o 
   8   5   3       87.89       85.19      3.00 o 
   9   5   3       44.44       45.21      2.42 o 
 -11   6   3       70.46       69.66      3.39 o 
 -10   6   3       63.94       60.54      2.89 o 
  -9   6   3       18.54       13.52      0.97 o 
  -8   6   3      134.56      130.88      2.83 o 
  -7   6   3       46.06       49.26      1.68 o 
  -6   6   3      189.84      187.84      3.26 o 
  -5   6   3      119.92      127.75      2.41 o 
  -4   6   3       92.39       94.60      1.93 o 
  -3   6   3      180.69      162.88      2.61 o 
  -2   6   3       45.06       46.01      1.12 o 
  -1   6   3      273.31      257.43      3.10 o 
   0   6   3      238.68      235.77      2.82 o 
   1   6   3      264.17      273.58      3.87 o 
   2   6   3     5730.15     5885.59     79.93 o 
   3   6   3      305.84      300.41      5.43 o 
   4   6   3      445.70      435.59      7.40 o 
   5   6   3       82.70       78.42      2.03 o 
   6   6   3       30.80       36.11      1.64 o 
   7   6   3       60.24       52.46      2.38 o 
   8   6   3       55.95       49.62      2.43 o 
   9   6   3        4.53        6.39      1.47 o 
 -11   7   3        0.47       -0.97      1.43 o 
 -10   7   3       17.79       18.23      1.95 o 
  -9   7   3       41.74       44.36      2.35 o 
  -8   7   3        0.89       -0.59      0.86 o 
  -7   7   3      852.80      834.16     10.61 o 
  -6   7   3        2.39        6.01      0.76 o 
  -5   7   3      422.29      444.99      6.06 o 
  -4   7   3       23.57       20.88      0.96 o 
  -3   7   3       25.66       17.72      0.85 o 
  -2   7   3        0.37        0.56      0.35 o 
  -1   7   3      190.25      189.40      2.52 o 
   0   7   3       28.18       31.35      1.03 o 
   1   7   3      523.25      500.40      5.96 o 
   2   7   3      112.67       92.45      1.97 o 
   3   7   3       61.78       64.79      2.20 o 
   4   7   3      206.39      205.08      4.62 o 
   5   7   3      449.82      441.92      7.78 o 
   6   7   3      533.83      530.32      7.45 o 
   7   7   3       47.12       46.04      2.30 o 
   8   7   3        1.50        1.07      1.25 o 
   9   7   3       14.67       14.22      1.80 o 
 -10   8   3        6.59        9.46      1.75 o 
  -9   8   3       31.43       32.56      2.15 o 
  -8   8   3      191.33      170.64      4.37 o 
  -7   8   3       92.40       80.86      2.20 o 
  -6   8   3       20.75       20.61      1.20 o 
  -5   8   3        0.01       -0.44      0.56 o 
  -4   8   3        4.70        4.69      0.79 o 
  -3   8   3       12.63       11.41      0.77 o 
  -2   8   3      306.89      341.35      4.17 o 
  -1   8   3      789.79      830.23      8.76 o 
   0   8   3      321.92      322.22      3.85 o 
   1   8   3      311.31      295.45      3.57 o 
   2   8   3      257.00      246.30      3.85 o 
   3   8   3       72.82       72.63      3.96 o 
   4   8   3       40.62       41.02      4.12 o 
   5   8   3       28.52       25.81      1.86 o 
   6   8   3        6.46        8.58      1.26 o 
   7   8   3        2.58        2.24      1.69 o 
   8   8   3       19.11       21.27      3.27 o 
   9   8   3        8.31       10.56      1.75 o 
 -10   9   3       12.24       12.07      2.76 o 
  -9   9   3       48.74       41.82      2.44 o 
  -8   9   3       56.13       39.65      4.96 o 
  -7   9   3      238.63      232.57      4.10 o 
  -6   9   3      128.32      120.69      3.87 o 
  -5   9   3       95.06       89.15      2.12 o 
  -4   9   3        2.59        2.68      0.66 o 
  -3   9   3       28.57       33.72      1.12 o 
  -2   9   3      141.68      132.75      2.19 o 
  -1   9   3      100.64       97.91      1.76 o 
   0   9   3      446.54      464.06      5.32 o 
   1   9   3      235.65      244.98      3.89 o 
   2   9   3       25.84       23.83      1.20 o 
   3   9   3      720.36      692.67     11.20 o 
   4   9   3     2152.62     2120.45     30.49 o 
   5   9   3      478.33      447.46      8.16 o 
   6   9   3       28.73       25.48      1.89 o 
   7   9   3        0.95        4.41      1.28 o 
   8   9   3        0.04       -0.13      1.18 o 
  -9  10   3       10.24       10.71      1.66 o 
  -8  10   3       16.54       20.32      1.89 o 
  -7  10   3      349.86      326.88      6.64 o 
  -6  10   3      113.29      107.16      2.56 o 
  -5  10   3       49.84       49.27      1.68 o 
  -4  10   3      189.29      189.33      3.02 o 
  -3  10   3      267.11      265.97      3.72 o 
  -2  10   3     1445.48     1500.28     15.40 o 
  -1  10   3       31.80       34.75      1.24 o 
   0  10   3       78.21       77.75      1.57 o 
   1  10   3       51.96       63.52      1.76 o 
   2  10   3       56.90       50.71      2.86 o 
   3  10   3      152.91      149.92      6.23 o 
   4  10   3       21.59       19.72      1.72 o 
   5  10   3        1.51        2.95      1.28 o 
   6  10   3       17.17       22.16      1.91 o 
   7  10   3        0.21        0.90      1.52 o 
   8  10   3        0.59        2.06      1.38 o 
  -9  11   3        7.93        6.13      1.60 o 
  -8  11   3       47.52       50.78      2.61 o 
  -7  11   3        0.03        2.92      1.25 o 
  -6  11   3      267.16      253.27      6.73 o 
  -5  11   3      123.99      124.76      2.50 o 
  -4  11   3      311.25      300.06      4.21 o 
  -3  11   3       39.71       39.63      1.60 o 
  -2  11   3       40.50       43.66      1.39 o 
  -1  11   3       82.26       81.48      1.75 o 
   0  11   3        7.57        8.41      1.38 o 
   1  11   3        0.09       -1.01      0.90 o 
   2  11   3      164.71      166.97      4.12 o 
   3  11   3      171.18      167.37      4.25 o 
   4  11   3      324.92      281.12      6.02 o 
   5  11   3      250.91      234.05      5.45 o 
   6  11   3        4.01        5.12      3.08 o 
   7  11   3        0.25       -0.55      1.21 o 
  -8  12   3        5.92        7.31      1.62 o 
  -7  12   3       12.87       13.26      1.70 o 
  -6  12   3        2.50        4.91      1.13 o 
  -5  12   3       71.34       72.59      2.34 o 
  -4  12   3       53.65       54.77      1.69 o 
  -3  12   3        8.57       10.38      0.95 o 
  -2  12   3      256.64      259.76      4.51 o 
  -1  12   3       78.75       88.60      2.68 o 
   0  12   3      156.45      153.70      3.13 o 
   1  12   3       58.87       53.76      2.36 o 
   2  12   3       78.62       83.17      2.94 o 
   3  12   3      260.50      249.55      6.41 o 
   4  12   3      382.68      352.31      7.18 o 
   5  12   3      114.43      105.80      3.61 o 
   6  12   3      184.74      154.09      6.53 o 
   7  12   3        0.01        1.01      1.46 o 
  -8  13   3       56.72       57.31      2.91 o 
  -7  13   3        5.63        3.90      1.27 o 
  -6  13   3      130.27      133.37      3.36 o 
  -5  13   3      132.33      132.63      3.23 o 
  -4  13   3       58.77       61.28      1.84 o 
  -3  13   3      244.72      249.53      4.68 o 
  -2  13   3       49.30       45.92      1.64 o 
  -1  13   3      124.71      127.31      2.97 o 
   0  13   3      205.16      205.02      5.63 o 
   1  13   3        0.11        0.03      1.09 o 
   2  13   3       11.66       12.13      1.60 o 
   3  13   3        3.30        3.82      1.77 o 
   4  13   3       30.25       32.34      3.96 o 
   5  13   3        5.42        5.66      1.56 o 
   6  13   3       10.12       14.98      1.99 o 
  -7  14   3        0.78       -1.71      1.15 o 
  -6  14   3        4.87        1.36      1.12 o 
  -5  14   3       85.47       81.50      2.63 o 
  -4  14   3      210.78      219.55      4.44 o 
  -3  14   3        0.25        0.38      0.83 o 
  -2  14   3        4.68        2.06      1.00 o 
  -1  14   3       17.29       19.20      1.80 o 
   0  14   3        0.01       -0.19      1.13 o 
   1  14   3      127.90      124.08      4.11 o 
   2  14   3      186.77      179.88      7.34 o 
   3  14   3       60.33       56.71      2.73 o 
   4  14   3       23.09       23.61      3.38 o 
   5  14   3       82.19       68.63      3.19 o 
  -6  15   3        0.21       -0.07      1.19 o 
  -5  15   3        4.72        3.85      1.22 o 
  -4  15   3       11.90       14.25      1.65 o 
  -3  15   3       34.84       39.31      2.71 o 
  -2  15   3        3.38        0.47      1.28 o 
  -1  15   3       10.84       10.13      1.65 o 
   0  15   3        2.23        0.39      1.39 o 
   1  15   3        5.60        5.42      1.53 o 
   2  15   3        1.37        0.77      1.47 o 
   3  15   3        0.03       -0.07      2.47 o 
   4  15   3        4.54        4.40      2.12 o 
  -5  16   3        7.78        4.51      1.34 o 
  -4  16   3       60.85       63.79      3.20 o 
  -3  16   3       27.71       37.50      3.84 o 
  -2  16   3        5.98        4.43      2.43 o 
  -1  16   3        0.57        1.56      3.00 o 
   0  16   3       44.17       50.82      3.42 o 
   1  16   3        8.40        7.19      1.71 o 
   2  16   3       63.47       63.98      3.07 o 
   3  16   3       20.43       23.76      2.28 o 
  -3  17   3        8.01       11.07      2.96 o 
  -2  17   3        0.51       -2.03      2.24 o 
  -1  17   3        9.66       12.12      2.06 o 
   0  17   3       45.52       53.26      3.71 o 
   1  17   3        7.88        8.00      1.88 o 
 -12   0   4       17.71       16.07      2.67 o 
 -11   0   4       15.31       18.22      2.08 o 
 -10   0   4      334.90      340.48      7.17 o 
  -9   0   4        7.65        8.51      2.08 o 
  -8   0   4       71.45       72.67      2.08 o 
  -7   0   4       36.44       27.06      1.35 o 
  -6   0   4      328.47      329.54     13.80 o 
  -5   0   4     1129.77     1172.77     34.81 o 
  -4   0   4      914.09      996.75     14.96 o 
  -3   0   4       38.13       36.75      1.65 o 
  -2   0   4     5671.79     5832.87     77.78 o 
  -1   0   4     1188.05     1103.07     15.30 o 
   0   0   4      303.27      332.74      5.15 o 
   1   0   4        2.73        5.04      0.47 o 
   2   0   4      288.77      296.96      3.85 o 
   3   0   4      167.89      177.03      2.63 o 
   4   0   4      605.20      676.01      8.25 o 
   5   0   4        1.90        2.16      0.59 o 
   6   0   4        4.78       10.70      0.88 o 
   7   0   4        0.10        0.09      1.21 o 
   8   0   4      848.32      854.03     13.66 o 
   9   0   4      491.52      518.99     13.78 o 
 -12   1   4        0.02        2.16      1.17 o 
 -11   1   4        4.94        3.44      1.19 o 
 -10   1   4      131.81      132.16      5.76 o 
  -9   1   4       37.63       35.43      1.48 o 
  -8   1   4        4.94        6.46      0.66 o 
  -7   1   4        7.87        6.36      0.60 o 
  -6   1   4      308.62      297.20      3.85 o 
  -5   1   4      162.86      172.67      2.83 o 
  -4   1   4      171.47      210.53      3.49 o 
  -3   1   4       22.80       24.50      1.23 o 
  -2   1   4      490.89      483.44      5.81 o 
  -1   1   4      208.47      231.40      3.06 o 
   0   1   4     1931.36     1954.77     16.91 o 
   1   1   4      492.00      490.16      4.60 o 
   2   1   4     1131.59     1177.91      9.55 o 
   3   1   4       49.58       66.52      0.97 o 
   4   1   4      183.56      179.41      1.97 o 
   5   1   4      315.84      330.96      3.27 o 
   6   1   4        3.35        5.41      0.60 o 
   7   1   4      604.44      620.90     14.94 o 
   8   1   4      214.95      217.83      5.57 o 
   9   1   4       21.84       28.93      3.44 o 
 -11   2   4       17.42       21.32      1.70 o 
 -10   2   4       25.55       27.37      1.50 o 
  -9   2   4        7.71        7.88      1.41 o 
  -8   2   4       29.00       30.64      1.27 o 
  -7   2   4       11.57       10.34      0.81 o 
  -6   2   4      195.95      203.28      2.92 o 
  -5   2   4       31.65       35.91      1.19 o 
  -4   2   4     4275.36     4485.59     38.20 o 
  -3   2   4      506.42      545.98      6.68 o 
  -2   2   4      974.79      982.53      9.74 o 
  -1   2   4      700.73      710.86      7.23 o 
   0   2   4      379.51      387.50      4.15 o 
   1   2   4      320.22      342.71      3.38 o 
   2   2   4        0.89        2.17      0.27 o 
   3   2   4      714.26      724.06      6.13 o 
   4   2   4       40.25       38.60      1.30 o 
   5   2   4      142.19      141.50      2.01 o 
   6   2   4      101.30       89.46      1.65 o 
   7   2   4      201.57      217.30      2.98 o 
   8   2   4      120.41      130.24      5.98 o 
   9   2   4       94.94       95.92      4.94 o 
 -11   3   4        8.78        6.48      1.29 o 
 -10   3   4      263.33      260.40      4.67 o 
  -9   3   4       37.09       32.23      1.42 o 
  -8   3   4      146.67      130.57      2.81 o 
  -7   3   4       15.38       19.24      1.08 o 
  -6   3   4      158.29      161.26      2.88 o 
  -5   3   4      242.16      280.05      3.55 o 
  -4   3   4        8.54       14.72      2.44 o 
  -3   3   4      343.93      317.30      3.67 o 
  -2   3   4      383.62      405.45      4.32 o 
  -1   3   4     1246.94     1211.97     11.98 o 
   0   3   4      218.42      231.00      2.69 o 
   1   3   4      174.57      157.02      1.97 o 
   2   3   4       82.22       86.98      1.20 o 
   3   3   4       40.94       46.28      0.95 o 
   4   3   4       11.33        9.91      0.80 o 
   5   3   4      199.73      197.43      2.56 o 
   6   3   4       14.68       19.32      1.26 o 
   7   3   4       82.38       82.81      2.01 o 
   8   3   4       81.88       81.26      2.41 o 
   9   3   4       35.72       35.23      3.42 o 
 -11   4   4        0.98        1.22      0.96 o 
 -10   4   4        8.48        6.35      1.03 o 
  -9   4   4        0.80        1.96      0.68 o 
  -8   4   4       21.71       22.70      1.28 o 
  -7   4   4      206.89      216.90      3.66 o 
  -6   4   4      396.99      411.32      5.70 o 
  -5   4   4        3.18        7.96      0.87 o 
  -4   4   4      514.19      523.55      6.65 o 
  -3   4   4      354.74      370.94      4.21 o 
  -2   4   4      496.52      461.69      4.40 o 
  -1   4   4        0.14        0.54      0.37 o 
   0   4   4      924.05      997.01      8.89 o 
   1   4   4      583.06      647.12      7.97 o 
   2   4   4       41.72       48.98      1.30 o 
   3   4   4        6.65        6.02      0.59 o 
   4   4   4      164.27      163.71      2.49 o 
   5   4   4       73.51       74.54      1.95 o 
   6   4   4      361.19      366.48      5.20 o 
   7   4   4      335.06      350.28      4.71 o 
   8   4   4        0.01       -1.50      2.31 o 
   9   4   4       83.13       96.35      4.94 o 
 -11   5   4        3.88        6.97      1.80 o 
 -10   5   4       53.66       65.90      1.99 o 
  -9   5   4       30.33       28.25      2.00 o 
  -8   5   4       34.97       30.92      1.50 o 
  -7   5   4       15.77       19.54      1.95 o 
  -6   5   4      386.04      387.95      5.50 o 
  -5   5   4       89.55       91.22      2.43 o 
  -4   5   4      326.09      367.55     10.92 o 
  -3   5   4      155.98      150.87      2.46 o 
  -2   5   4      117.27      135.44      1.95 o 
  -1   5   4      557.98      563.94      6.03 o 
   0   5   4       16.20       12.70      0.53 o 
   1   5   4       57.74       51.14      1.36 o 
   2   5   4       36.64       46.77      1.37 o 
   3   5   4        0.01       -0.50      0.63 o 
   4   5   4        5.85        4.51      0.63 o 
   5   5   4       48.41       50.78      1.48 o 
   6   5   4      970.52      956.86     10.42 o 
   7   5   4      252.99      250.83      3.94 o 
   8   5   4       22.21       21.99      2.28 o 
   9   5   4        3.15        2.96      1.33 o 
 -11   6   4      108.59      114.49      4.06 o 
 -10   6   4        0.02       -0.83      1.33 o 
  -9   6   4       28.04       27.44      1.55 o 
  -8   6   4       83.03       75.86      2.17 o 
  -7   6   4        9.77        8.82      0.93 o 
  -6   6   4      212.80      190.60      3.31 o 
  -5   6   4      273.08      332.47      4.79 o 
  -4   6   4      325.86      310.08      8.84 o 
  -3   6   4      565.57      577.17      7.22 o 
  -2   6   4      252.37      239.06      3.04 o 
  -1   6   4     1973.72     2041.77     20.06 o 
   0   6   4      283.97      328.46      4.37 o 
   1   6   4      193.17      211.28      3.36 o 
   2   6   4      212.74      221.75      2.96 o 
   3   6   4        0.06        0.87      0.92 o 
   4   6   4       27.27       29.53      1.34 o 
   5   6   4       95.41      103.10      2.13 o 
   6   6   4        6.28        8.74      1.06 o 
   7   6   4        2.75        5.72      1.81 o 
   8   6   4       21.22       19.67      1.75 o 
   9   6   4        1.59        0.72      1.33 o 
 -11   7   4        9.37        9.49      1.90 o 
 -10   7   4       88.36       89.84      3.45 o 
  -9   7   4       10.21       11.47      1.22 o 
  -8   7   4      126.22      114.83      2.71 o 
  -7   7   4       36.27       32.36      1.48 o 
  -6   7   4        1.74        1.19      0.69 o 
  -5   7   4      339.17      320.94      4.73 o 
  -4   7   4      347.03      345.30      4.88 o 
  -3   7   4        0.88        3.24      1.05 o 
  -2   7   4      371.45      357.21      4.29 o 
  -1   7   4       35.37       36.90      0.93 o 
   0   7   4       42.27       47.17      1.29 o 
   1   7   4       10.40        9.54      1.10 o 
   2   7   4       19.18       16.11      1.27 o 
   3   7   4        0.00       -0.43      0.69 o 
   4   7   4      576.44      570.34      9.50 o 
   5   7   4       33.47       33.98      1.62 o 
   6   7   4        3.57        1.98      1.17 o 
   7   7   4       50.12       49.07      2.42 o 
   8   7   4       16.34       18.92      1.84 o 
 -10   8   4        1.42        0.87      1.36 o 
  -9   8   4        1.59       -0.19      1.10 o 
  -8   8   4        0.00       -0.80      0.84 o 
  -7   8   4        0.93        0.66      0.84 o 
  -6   8   4       62.57       72.57      1.98 o 
  -5   8   4       65.91       61.19      2.84 o 
  -4   8   4       18.60       19.30      1.05 o 
  -3   8   4        4.60        5.46      0.87 o 
  -2   8   4      139.37      139.29      3.26 o 
  -1   8   4       20.05       14.96      1.20 o 
   0   8   4       11.15        9.29      0.56 o 
   1   8   4      216.49      232.04     12.87 o 
   2   8   4        0.01        1.52      0.80 o 
   3   8   4        3.04        3.94      0.97 o 
   4   8   4       95.50       91.90      2.90 o 
   5   8   4      433.40      413.58      7.66 o 
   6   8   4       20.68       25.12      1.53 o 
   7   8   4      123.91      120.34      5.62 o 
   8   8   4        0.00        0.22      1.92 o 
 -10   9   4        1.96       -0.12      2.86 o 
  -9   9   4       61.53       68.42      2.96 o 
  -8   9   4       99.31      102.41      2.82 o 
  -7   9   4        3.32        3.63      0.98 o 
  -6   9   4      334.06      347.54      5.32 o 
  -5   9   4       38.82       48.60      1.63 o 
  -4   9   4       34.88       33.14      1.18 o 
  -3   9   4      203.97      211.02      3.08 o 
  -2   9   4        0.55        0.85      0.49 o 
  -1   9   4     1019.49     1076.48     11.22 o 
   0   9   4        0.63       -0.75      0.69 o 
   1   9   4       56.04       54.41      2.10 o 
   2   9   4       23.51       23.79      1.60 o 
   3   9   4       17.44       17.76      2.11 o 
   4   9   4        0.52        2.07      1.10 o 
   5   9   4       27.04       24.94      1.87 o 
   6   9   4        1.28        2.00      0.98 o 
   7   9   4        1.06        1.15      1.17 o 
   8   9   4        1.72       -0.01      1.34 o 
  -9  10   4        0.17       -0.93      1.33 o 
  -8  10   4       13.05       10.74      1.56 o 
  -7  10   4        4.09        5.98      1.07 o 
  -6  10   4        6.93        9.23      1.11 o 
  -5  10   4       64.28       63.13      2.02 o 
  -4  10   4       46.78       43.86      1.41 o 
  -3  10   4       51.98       51.06      1.45 o 
  -2  10   4        0.51        1.38      0.56 o 
  -1  10   4        5.79        4.91      0.61 o 
   0  10   4        2.74        3.63      0.92 o 
   1  10   4       82.18       79.44      2.67 o 
   2  10   4       36.62       41.07      2.01 o 
   3  10   4       13.62       12.48      2.98 o 
   4  10   4        3.84        4.34      2.63 o 
   5  10   4       52.48       48.07      2.55 o 
   6  10   4        4.51        6.23      1.42 o 
   7  10   4        4.02        5.07      1.48 o 
  -9  11   4        1.42        0.11      1.47 o 
  -8  11   4        3.47        3.95      1.43 o 
  -7  11   4       10.10        6.57      1.42 o 
  -6  11   4      278.88      258.49      5.58 o 
  -5  11   4        0.13       -0.67      0.75 o 
  -4  11   4      133.97      139.05      2.59 o 
  -3  11   4      148.95      148.24      2.60 o 
  -2  11   4       12.50       18.38      1.00 o 
  -1  11   4        1.12        0.69      0.95 o 
   0  11   4        3.32        2.48      1.02 o 
   1  11   4        1.84       -0.76      1.95 o 
   2  11   4      248.81      234.69      5.22 o 
   3  11   4        5.08        0.67      1.21 o 
   4  11   4        1.15        0.02      1.28 o 
   5  11   4       18.98       22.75      1.91 o 
   6  11   4        0.28        0.98      1.27 o 
   7  11   4        0.19        0.14      1.31 o 
  -8  12   4       12.74        7.97      1.60 o 
  -7  12   4        0.14       -1.50      1.22 o 
  -6  12   4        8.75        5.37      1.25 o 
  -5  12   4        1.96        4.37      0.91 o 
  -4  12   4        3.04        2.53      0.82 o 
  -3  12   4       14.40       16.70      1.43 o 
  -2  12   4       40.66       43.90      2.31 o 
  -1  12   4       50.76       50.20      2.38 o 
   0  12   4       30.02       31.81      1.98 o 
   1  12   4        8.52       10.57      2.00 o 
   2  12   4       20.43       24.73      2.46 o 
   3  12   4       15.45       18.11      3.90 o 
   4  12   4        6.49        7.24      1.52 o 
   5  12   4       20.01       17.76      1.94 o 
   6  12   4        0.00        0.94      1.23 o 
  -8  13   4       14.34       13.02      1.81 o 
  -7  13   4        0.44        0.17      1.12 o 
  -6  13   4        0.67       -2.18      1.45 o 
  -5  13   4      211.15      213.47      3.65 o 
  -4  13   4        0.24       -0.21      0.79 o 
  -3  13   4       96.63       98.57      2.67 o 
  -2  13   4       12.12       14.65      1.66 o 
  -1  13   4        9.53        8.12      1.48 o 
   0  13   4       15.12       15.09      2.67 o 
   1  13   4        5.26        6.02      2.13 o 
   2  13   4        4.65        3.88      1.41 o 
   3  13   4       16.89       19.18      1.93 o 
   4  13   4        0.10       -0.34      1.27 o 
   5  13   4       66.01       57.37      2.89 o 
   6  13   4       42.57       38.63      2.52 o 
  -7  14   4        5.65        3.73      1.39 o 
  -6  14   4       13.43       17.02      1.62 o 
  -5  14   4       26.27       28.35      1.76 o 
  -4  14   4       23.37       25.82      1.69 o 
  -3  14   4       15.52       16.40      1.89 o 
  -2  14   4        4.12        1.93      3.06 o 
  -1  14   4       10.09        9.28      1.58 o 
   0  14   4       69.30       75.26      6.10 o 
   1  14   4        0.20       -1.96      1.31 o 
   2  14   4        0.40       -0.26      1.33 o 
   3  14   4       18.56       17.05      1.94 o 
   4  14   4       10.62        5.66      2.29 o 
   5  14   4        0.99        1.58      1.60 o 
  -6  15   4        7.03        7.89      1.43 o 
  -5  15   4        2.92       -0.42      1.39 o 
  -4  15   4       30.97       32.50      3.74 o 
  -3  15   4        0.91        0.44      1.37 o 
  -2  15   4        2.70        3.25      1.50 o 
  -1  15   4       29.43       29.31      2.96 o 
   0  15   4        0.62       -1.95      1.30 o 
   1  15   4      162.67      162.38      5.81 o 
   2  15   4        6.61        5.25      1.65 o 
   3  15   4        4.89        3.08      1.57 o 
   4  15   4        0.49       -0.29      1.49 o 
  -4  16   4       36.65       38.32      4.11 o 
  -3  16   4       22.98       20.26      3.28 o 
  -2  16   4       15.66       17.59      2.10 o 
  -1  16   4       11.12       10.91      1.93 o 
   0  16   4        1.57       -0.51      1.80 o 
   1  16   4        0.01       -0.52      1.36 o 
   2  16   4        0.18        1.11      1.57 o 
  -2  17   4       72.04       71.15      3.45 o 
  -1  17   4        0.30       -0.32      1.51 o 
   0  17   4       44.65       45.71      2.93 o 
 -12   1   5       17.35       21.40      1.83 o 
 -11   1   5       20.26       17.36      1.62 o 
 -10   1   5       71.43       80.95      4.35 o 
  -9   1   5      359.15      351.27      4.74 o 
  -8   1   5      498.77      490.02      4.95 o 
  -7   1   5        3.55        3.41      0.68 o 
  -6   1   5      333.63      337.44      4.90 o 
  -5   1   5      149.57      155.83      2.71 o 
  -4   1   5       12.87       19.44      0.88 o 
  -3   1   5     1551.36     1568.81     17.61 o 
  -2   1   5      675.34      724.79      8.55 o 
  -1   1   5     2327.74     2413.74     20.86 o 
   0   1   5        8.47        8.04      0.49 o 
   1   1   5     1247.36     1308.65     11.61 o 
   2   1   5      419.50      433.12      3.87 o 
   3   1   5        3.26        5.97      0.56 o 
   4   1   5      537.03      560.63      5.01 o 
   5   1   5       68.88       69.56      1.35 o 
   6   1   5       59.24       58.71      1.57 o 
   7   1   5       37.57       38.15      1.79 o 
   8   1   5      220.88      241.23      5.45 o 
 -11   2   5       39.01       38.66      1.79 o 
 -10   2   5      374.77      371.38      5.32 o 
  -9   2   5      406.39      422.98      5.68 o 
  -8   2   5       33.12       35.50      1.48 o 
  -7   2   5       27.46       22.07      1.07 o 
  -6   2   5      275.26      285.69      3.79 o 
  -5   2   5      480.20      520.85      5.86 o 
  -4   2   5        2.09        3.41      0.51 o 
  -3   2   5     1444.12     1573.57     15.44 o 
  -2   2   5     2865.28     3022.45     33.17 o 
  -1   2   5      235.20      238.80      2.88 o 
   0   2   5      146.05      185.60      2.33 o 
   1   2   5      211.88      235.12      2.57 o 
   2   2   5      903.86     1021.04      9.25 o 
   3   2   5     1860.67     1953.71     15.69 o 
   4   2   5        0.06        0.01      0.44 o 
   5   2   5        1.51        2.72      0.61 o 
   6   2   5       12.33       14.09      0.95 o 
   7   2   5      447.65      471.17      6.81 o 
   8   2   5       81.83       89.42      3.30 o 
 -11   3   5        1.57        4.09      1.10 o 
 -10   3   5       17.92       20.42      1.38 o 
  -9   3   5      180.50      178.98      3.65 o 
  -8   3   5      179.58      180.12      3.47 o 
  -7   3   5        0.69        1.02      0.69 o 
  -6   3   5        6.86        8.64      0.80 o 
  -5   3   5        2.33       16.82      0.99 o 
  -4   3   5     1062.69     1100.86     11.25 o 
  -3   3   5     2060.43     2224.32     21.56 o 
  -2   3   5       19.33       11.55      0.55 o 
  -1   3   5      589.83      587.86      6.21 o 
   0   3   5      579.40      589.81      6.20 o 
   1   3   5      997.09     1037.71     10.41 o 
   2   3   5        0.25        2.89      1.41 o 
   3   3   5      114.72      118.68      1.71 o 
   4   3   5       26.86       23.28      0.97 o 
   5   3   5        6.75        7.44      0.82 o 
   6   3   5        2.21        1.83      1.13 o 
   7   3   5        3.19        3.33      1.03 o 
   8   3   5      246.63      256.83      9.92 o 
   9   3   5      135.92      139.09      5.98 o 
 -11   4   5       40.35       40.15      1.80 o 
 -10   4   5      174.88      183.94      3.39 o 
  -9   4   5      171.76      164.72      4.92 o 
  -8   4   5       21.27       24.14      1.71 o 
  -7   4   5       39.88       35.25      1.46 o 
  -6   4   5      476.38      461.68      6.35 o 
  -5   4   5      213.94      239.30      3.25 o 
  -4   4   5        0.00        4.27      1.01 o 
  -3   4   5      456.71      472.08      4.62 o 
  -2   4   5     1181.73     1224.29     10.03 o 
  -1   4   5     1394.68     1464.70     12.93 o 
   0   4   5     1297.12     1350.70     13.41 o 
   1   4   5        7.95       10.27      0.45 o 
   2   4   5      174.86      184.53      3.02 o 
   3   4   5        1.53        0.38      0.62 o 
   4   4   5      106.92      105.26      1.98 o 
   5   4   5        4.82        2.66      0.82 o 
   6   4   5        0.06       -0.72      0.72 o 
   7   4   5       55.52       55.97      1.79 o 
   8   4   5       42.68       41.46      5.92 o 
   9   4   5        0.86        0.30      1.79 o 
 -11   5   5       16.80       20.02      2.03 o 
 -10   5   5       20.12       23.55      1.26 o 
  -9   5   5        4.73        8.04      1.13 o 
  -8   5   5       29.65       31.64      1.75 o 
  -7   5   5      269.23      266.33      5.53 o 
  -6   5   5      239.92      249.41      4.01 o 
  -5   5   5      280.53      279.22      4.20 o 
  -4   5   5      430.20      445.14      7.14 o 
  -3   5   5       90.68       97.43      1.86 o 
  -2   5   5      196.83      185.77      2.20 o 
  -1   5   5       52.32       43.71      1.04 o 
   0   5   5      321.46      329.47      3.84 o 
   1   5   5        8.74       13.18      1.74 o 
   2   5   5      200.19      198.93      3.26 o 
   3   5   5        1.76        2.35      0.54 o 
   4   5   5      111.59      109.23      2.08 o 
   5   5   5      286.55      278.90      3.91 o 
   6   5   5      168.39      160.01      2.85 o 
   7   5   5       27.87       31.44      1.47 o 
   8   5   5        0.02       -0.44      1.05 o 
 -11   6   5       35.21       37.94      2.69 o 
 -10   6   5        1.13        2.97      1.12 o 
  -9   6   5       33.76       32.65      1.62 o 
  -8   6   5      198.82      192.19      3.66 o 
  -7   6   5      208.14      206.43      3.70 o 
  -6   6   5      381.83      401.14      5.93 o 
  -5   6   5      168.99      164.08      2.92 o 
  -4   6   5       81.59       77.34      1.75 o 
  -3   6   5       20.67       22.39      0.99 o 
  -2   6   5       18.77       17.11      0.72 o 
  -1   6   5      166.87      146.36      2.16 o 
   0   6   5       56.52       53.97      1.12 o 
   1   6   5      203.83      189.33      3.20 o 
   2   6   5       29.12       28.42      1.21 o 
   3   6   5       74.51       63.96      1.79 o 
   4   6   5        0.89        0.41      0.65 o 
   5   6   5       89.88       89.23      2.32 o 
   6   6   5      212.79      220.66      3.54 o 
   7   6   5        9.26        8.15      1.06 o 
   8   6   5        4.61        5.11      2.40 o 
 -11   7   5       86.68       96.92      3.80 o 
 -10   7   5       22.03       21.88      1.61 o 
  -9   7   5        0.30       -0.38      0.91 o 
  -8   7   5        8.60        7.98      1.10 o 
  -7   7   5      205.12      192.27      3.56 o 
  -6   7   5       25.42       24.65      1.27 o 
  -5   7   5        3.31        2.79      0.87 o 
  -4   7   5        0.02        0.20      0.52 o 
  -3   7   5      119.57      127.53      2.11 o 
  -2   7   5      245.91      250.98      3.25 o 
  -1   7   5       89.30      101.47      2.01 o 
   0   7   5        0.45        2.26      1.95 o 
   1   7   5       94.46       84.58      2.03 o 
   2   7   5       53.40       49.30      1.72 o 
   3   7   5       94.69       90.27      2.23 o 
   4   7   5       68.30       65.38      2.01 o 
   5   7   5      428.07      421.68      5.47 o 
   6   7   5        0.18        0.53      1.12 o 
   7   7   5        0.44        1.89      1.23 o 
   8   7   5        9.17       13.82      1.77 o 
 -10   8   5        0.55       -0.51      1.40 o 
  -9   8   5        8.71        6.65      1.16 o 
  -8   8   5        5.23        2.71      0.95 o 
  -7   8   5       79.48       85.78      2.33 o 
  -6   8   5        3.04        5.69      0.89 o 
  -5   8   5      113.22      112.04      2.43 o 
  -4   8   5        0.95        0.48      1.04 o 
  -3   8   5      313.11      329.29      4.21 o 
  -2   8   5      141.68      147.23      2.28 o 
  -1   8   5       16.25       12.54      0.82 o 
   0   8   5        7.62        7.28      1.03 o 
   1   8   5        3.86        4.01      1.09 o 
   2   8   5      170.47      163.08      4.81 o 
   3   8   5      170.53      155.04      3.83 o 
   4   8   5       93.48       94.33      3.00 o 
   5   8   5        0.61        1.13      0.93 o 
   6   8   5        0.70        0.79      0.96 o 
   7   8   5        2.49        4.99      2.46 o 
   8   8   5       34.25       42.30      4.02 o 
 -10   9   5       33.33       34.53      2.41 o 
  -9   9   5        0.91        0.78      2.91 o 
  -8   9   5       34.12       29.20      1.62 o 
  -7   9   5        4.03        4.88      1.43 o 
  -6   9   5      198.23      191.59      3.57 o 
  -5   9   5       50.40       54.55      1.74 o 
  -4   9   5       21.08       21.86      1.24 o 
  -3   9   5      302.36      322.99      4.22 o 
  -2   9   5       19.95       22.36      1.16 o 
  -1   9   5      117.18      115.20      3.68 o 
   0   9   5       45.71       49.37      2.08 o 
   1   9   5        8.80        8.57      1.17 o 
   2   9   5        3.71        4.24      1.28 o 
   3   9   5        4.40        2.17      1.11 o 
   4   9   5       11.98       10.28      1.41 o 
   5   9   5       27.84       29.96      3.15 o 
   6   9   5       35.72       32.10      1.73 o 
   7   9   5        2.73        3.92      1.84 o 
  -9  10   5        1.37        0.51      1.80 o 
  -8  10   5        1.20       -0.33      0.96 o 
  -7  10   5       69.72       63.08      2.10 o 
  -6  10   5        3.74        3.08      0.93 o 
  -5  10   5      320.25      311.27      4.41 o 
  -4  10   5       72.83       79.83      1.87 o 
  -3  10   5        0.03       -0.41      0.55 o 
  -2  10   5       53.83       58.79      1.75 o 
  -1  10   5       58.64       54.20      3.12 o 
   0  10   5       13.31       16.89      1.99 o 
   1  10   5       20.19       21.67      1.66 o 
   2  10   5       25.66       21.86      1.72 o 
   3  10   5        0.04       -1.51      1.01 o 
   4  10   5        1.33        0.20      1.37 o 
   5  10   5       13.31       11.73      1.53 o 
   6  10   5       13.27        8.29      1.30 o 
   7  10   5        5.50        4.21      1.49 o 
  -9  11   5        3.17        2.68      1.48 o 
  -8  11   5        0.86        1.21      1.23 o 
  -7  11   5       38.66       43.56      1.84 o 
  -6  11   5       52.16       56.31      1.99 o 
  -5  11   5       53.63       50.06      1.66 o 
  -4  11   5       24.32       29.93      1.34 o 
  -3  11   5        1.60        0.15      0.76 o 
  -2  11   5       59.19       62.10      3.90 o 
  -1  11   5       43.18       45.26      2.25 o 
   0  11   5       88.48       95.42      3.17 o 
   1  11   5        0.42       -1.12      1.91 o 
   2  11   5      153.96      146.13      3.97 o 
   3  11   5       20.28       21.97      4.36 o 
   4  11   5       18.07       11.03      1.49 o 
   5  11   5        4.76        3.23      1.30 o 
   6  11   5        0.30        3.55      1.42 o 
  -8  12   5       18.19       17.25      1.89 o 
  -7  12   5        1.31        2.69      1.32 o 
  -6  12   5       58.38       61.31      1.96 o 
  -5  12   5        0.11        0.36      0.80 o 
  -4  12   5      263.92      275.81      4.87 o 
  -3  12   5       46.64       51.76      5.20 o 
  -2  12   5       30.20       28.58      1.99 o 
  -1  12   5      136.99      139.83      4.00 o 
   0  12   5       17.21       20.47      1.81 o 
   1  12   5      143.85      136.73      5.30 o 
   2  12   5        7.77        7.84      1.47 o 
   3  12   5        9.70        6.81      1.80 o 
   4  12   5        1.87        0.53      1.28 o 
   5  12   5        1.53        1.98      1.37 o 
   6  12   5        5.88        7.37      1.62 o 
  -8  13   5        5.07        3.66      1.96 o 
  -7  13   5        0.74       -0.74      1.14 o 
  -6  13   5        0.01       -0.52      0.91 o 
  -5  13   5      176.74      189.42      4.05 o 
  -4  13   5       10.57        9.87      1.27 o 
  -3  13   5       73.44       74.84      3.23 o 
  -2  13   5       51.29       54.83      2.67 o 
  -1  13   5        6.19        9.06      1.60 o 
   0  13   5       61.09       59.00      2.73 o 
   1  13   5       18.49       18.01      1.86 o 
   2  13   5        0.09       -0.38      1.20 o 
   3  13   5        5.14        5.27      1.53 o 
   4  13   5        0.96       -1.83      1.22 o 
   5  13   5       20.38       20.53      3.08 o 
  -7  14   5       36.01       43.06      2.22 o 
  -6  14   5        1.44        0.86      1.51 o 
  -5  14   5        2.63        0.97      1.17 o 
  -4  14   5       11.05        8.61      1.79 o 
  -3  14   5        0.00        0.79      1.39 o 
  -2  14   5       51.37       57.14      2.86 o 
  -1  14   5        2.65        5.80      1.46 o 
   0  14   5       13.61       15.76      1.90 o 
   1  14   5        8.17        7.08      1.95 o 
   2  14   5        0.02       -1.92      1.28 o 
   3  14   5        1.51        1.05      1.38 o 
   4  14   5       18.15       16.86      3.16 o 
  -6  15   5        2.42        0.97      1.55 o 
  -5  15   5       41.55       37.55      4.19 o 
  -4  15   5       48.78       50.42      2.96 o 
  -3  15   5       85.61       90.69      3.71 o 
  -2  15   5       21.26       21.32      2.23 o 
  -1  15   5       51.07       52.46      2.87 o 
   0  15   5        5.80        2.19      1.51 o 
   1  15   5        0.08       -1.34      1.59 o 
   2  15   5        0.06       -1.25      3.03 o 
   3  15   5       10.55        9.82      1.83 o 
  -4  16   5        5.60        5.42      2.80 o 
  -3  16   5       21.84       22.50      2.90 o 
  -2  16   5       33.68       35.75      2.69 o 
  -1  16   5       35.27       38.58      2.64 o 
   0  16   5       12.24       10.44      2.00 o 
   1  16   5        0.87       -1.87      1.37 o 
 -11   0   6       29.91       27.25      3.07 o 
 -10   0   6       73.00       65.11      2.91 o 
  -9   0   6     2827.46     2772.45     39.05 o 
  -8   0   6     2282.43     2238.26     31.79 o 
  -7   0   6       59.70       58.48      3.15 o 
  -6   0   6      128.87      122.93      4.24 o 
  -5   0   6       21.72       30.38      1.20 o 
  -4   0   6      441.14      548.19      8.51 o 
  -3   0   6     3054.02     3376.14     45.58 o 
  -2   0   6      579.54      603.54      9.06 o 
  -1   0   6      344.67      372.39      4.88 o 
   0   0   6      552.15      562.12      6.92 o 
   1   0   6      936.50      988.37     11.61 o 
   2   0   6        0.40        0.51      0.42 o 
   3   0   6     1083.62     1099.86     12.98 o 
   4   0   6        0.35        2.25      0.77 o 
   5   0   6       24.92       24.29      2.40 o 
   6   0   6       67.23       61.95      3.52 o 
   7   0   6      194.57      214.66      6.94 o 
   8   0   6       28.93       33.63      3.42 o 
 -11   1   6        0.10       -0.55      1.02 o 
 -10   1   6       17.42       20.87      2.05 o 
  -9   1   6      413.23      420.70     12.23 o 
  -8   1   6       59.89       58.51      2.56 o 
  -7   1   6      325.35      305.66      3.74 o 
  -6   1   6       35.22       37.80      1.40 o 
  -5   1   6      980.17      970.35     17.98 o 
  -4   1   6        3.21        4.12      0.86 o 
  -3   1   6      359.08      445.86      5.68 o 
  -2   1   6     1762.12     1913.86     18.63 o 
  -1   1   6       59.84       55.76      1.04 o 
   0   1   6      431.18      486.52      4.77 o 
   1   1   6        0.44        0.27      0.33 o 
   2   1   6      164.99      198.70      2.11 o 
   3   1   6      633.31      654.58      6.31 o 
   4   1   6      118.16      123.43      2.07 o 
   5   1   6        0.17       -0.41      1.43 o 
   6   1   6       88.60       89.57      2.92 o 
   7   1   6       61.74       74.32      2.88 o 
   8   1   6        5.07        6.97      1.68 o 
 -11   2   6      103.84      112.20      3.09 o 
 -10   2   6       57.41       59.87      2.14 o 
  -9   2   6       30.72       28.41      1.45 o 
  -8   2   6      440.42      435.74      5.63 o 
  -7   2   6      262.98      261.27      3.76 o 
  -6   2   6       61.02       56.74      1.41 o 
  -5   2   6        5.00        6.42      0.70 o 
  -4   2   6      648.63      671.17      8.12 o 
  -3   2   6      624.63      669.95      8.10 o 
  -2   2   6       38.46       46.43      1.86 o 
  -1   2   6       97.46      102.79      1.64 o 
   0   2   6        0.02        2.00      0.39 o 
   1   2   6      824.79      867.74      8.03 o 
   2   2   6      473.90      470.37      4.71 o 
   3   2   6        3.86        4.23      0.79 o 
   4   2   6        5.48        6.30      0.67 o 
   5   2   6        2.31        4.04      1.43 o 
   6   2   6        0.06       -0.46      0.90 o 
   7   2   6        6.85        8.74      1.95 o 
   8   2   6      127.20      145.84      4.13 o 
 -11   3   6      183.62      186.71      4.20 o 
 -10   3   6      176.34      190.34      3.49 o 
  -9   3   6       23.38       27.00      2.07 o 
  -8   3   6      149.18      148.25      2.75 o 
  -7   3   6      849.52      825.24      9.76 o 
  -6   3   6      767.43      761.31      8.41 o 
  -5   3   6      205.38      212.74      3.02 o 
  -4   3   6      969.48     1000.76     10.22 o 
  -3   3   6       91.40      103.12      1.63 o 
  -2   3   6      195.38      197.56      2.63 o 
  -1   3   6       41.66       33.52      1.02 o 
   0   3   6      791.32      821.29      8.49 o 
   1   3   6      660.40      671.97      6.39 o 
   2   3   6      122.98      111.08      1.93 o 
   3   3   6      363.20      363.85      4.50 o 
   4   3   6       40.00       42.27      1.30 o 
   5   3   6        0.91        0.80      1.03 o 
   6   3   6       71.80       73.60      1.85 o 
   7   3   6       22.32       20.25      1.51 o 
   8   3   6        3.08        4.38      2.40 o 
 -11   4   6       36.92       36.45      1.75 o 
 -10   4   6        0.18        0.25      1.06 o 
  -9   4   6       42.86       44.27      1.85 o 
  -8   4   6       24.61       25.52      1.46 o 
  -7   4   6      178.10      173.83      2.91 o 
  -6   4   6        1.98        2.78      0.67 o 
  -5   4   6      738.14      747.79      8.16 o 
  -4   4   6      131.52      141.40      1.89 o 
  -3   4   6      233.98      237.50      2.68 o 
  -2   4   6      599.22      642.09      6.92 o 
  -1   4   6        0.02        4.14      0.53 o 
   0   4   6       20.09       19.78      0.89 o 
   1   4   6        0.56        0.34      0.49 o 
   2   4   6      408.51      424.35      5.07 o 
   3   4   6       92.97       82.40      1.73 o 
   4   4   6        0.03        0.52      0.81 o 
   5   4   6       14.65       14.27      1.62 o 
   6   4   6       76.78       74.98      2.53 o 
   7   4   6        0.00       -0.66      1.03 o 
   8   4   6       16.67       17.74      2.08 o 
 -11   5   6       29.73       34.56      1.77 o 
 -10   5   6       76.00       73.25      2.41 o 
  -9   5   6      117.93      120.50      2.95 o 
  -8   5   6       96.44       92.44      3.26 o 
  -7   5   6      334.86      328.47      5.14 o 
  -6   5   6      513.24      493.73      6.80 o 
  -5   5   6      478.82      460.34      5.47 o 
  -4   5   6       31.19       42.06      1.14 o 
  -3   5   6      259.58      255.79      2.86 o 
  -2   5   6      991.82     1046.69      8.76 o 
  -1   5   6     2933.28     3047.38     26.34 o 
   0   5   6       10.01       16.10      1.71 o 
   1   5   6        5.72        9.10      0.78 o 
   2   5   6       28.06       25.60      1.22 o 
   3   5   6       32.29       33.20      1.21 o 
   4   5   6      162.77      164.06      2.75 o 
   5   5   6      202.34      199.21      3.22 o 
   6   5   6       39.43       38.00      1.74 o 
   7   5   6        0.45       -0.14      0.82 o 
   8   5   6        4.25        3.47      1.63 o 
 -11   6   6       16.59       22.30      1.57 o 
 -10   6   6       33.28       32.96      1.84 o 
  -9   6   6       25.08       27.21      1.57 o 
  -8   6   6      201.19      203.39      3.87 o 
  -7   6   6        8.68        7.11      1.00 o 
  -6   6   6       18.19       19.40      1.20 o 
  -5   6   6      174.03      175.73      3.29 o 
  -4   6   6       13.36       10.34      0.81 o 
  -3   6   6      139.01      148.39      2.90 o 
  -2   6   6       47.93       55.31      1.33 o 
  -1   6   6      184.68      175.11      2.54 o 
   0   6   6      368.47      387.22      5.52 o 
   1   6   6       22.40       18.74      1.09 o 
   2   6   6       52.30       53.67      1.70 o 
   3   6   6       19.86       18.91      1.05 o 
   4   6   6      143.89      143.83      2.63 o 
   5   6   6       68.55       67.21      1.88 o 
   6   6   6       11.48       11.53      1.10 o 
   7   6   6       50.35       51.89      2.16 o 
   8   6   6        0.05       -1.19      2.42 o 
 -10   7   6       32.63       41.04      2.91 o 
  -9   7   6       20.63       23.11      1.58 o 
  -8   7   6       10.73       10.28      1.15 o 
  -7   7   6        6.09        8.92      1.35 o 
  -6   7   6       26.95       31.10      1.37 o 
  -5   7   6        5.62       10.32      2.02 o 
  -4   7   6      147.24      141.50      2.82 o 
  -3   7   6        5.77        9.15      0.68 o 
  -2   7   6      274.42      285.40      4.88 o 
  -1   7   6      153.47      169.31      2.51 o 
   0   7   6       85.58       98.08      2.27 o 
   1   7   6       10.30       16.79      1.44 o 
   2   7   6       29.84       32.36      1.45 o 
   3   7   6       28.43       31.51      1.53 o 
   4   7   6       20.57       25.71      1.34 o 
   5   7   6        1.95        2.76      0.86 o 
   6   7   6        0.64        0.98      0.83 o 
   7   7   6       26.96       29.05      1.58 o 
 -10   8   6       53.14       63.56      2.40 o 
  -9   8   6        2.62        3.75      1.12 o 
  -8   8   6        3.68        3.04      1.00 o 
  -7   8   6       30.19       30.01      1.53 o 
  -6   8   6        6.85        4.34      0.89 o 
  -5   8   6      274.08      258.55      4.18 o 
  -4   8   6       51.55       52.85      1.44 o 
  -3   8   6      102.78      100.72      2.32 o 
  -2   8   6      490.25      514.43      6.98 o 
  -1   8   6        0.77        0.07      0.76 o 
   0   8   6      495.70      505.81      8.78 o 
   1   8   6       27.11       25.93      1.69 o 
   2   8   6      458.96      440.89      7.20 o 
   3   8   6       18.87       18.83      1.37 o 
   4   8   6      125.74      125.91      2.98 o 
   5   8   6        0.82       -0.33      0.81 o 
   6   8   6       32.41       33.16      1.79 o 
   7   8   6        6.93        6.98      1.53 o 
 -10   9   6       10.56       14.19      1.98 o 
  -9   9   6        1.56        4.09      1.14 o 
  -8   9   6        8.62        9.51      1.24 o 
  -7   9   6        5.60        4.51      1.03 o 
  -6   9   6      126.53      123.32      2.78 o 
  -5   9   6      182.82      183.91      3.42 o 
  -4   9   6      178.85      174.94      4.02 o 
  -3   9   6       15.19       16.00      1.11 o 
  -2   9   6       26.19       26.87      1.83 o 
  -1   9   6       37.82       38.67      2.04 o 
   0   9   6       75.02       73.76      2.60 o 
   1   9   6       71.28       69.17      2.63 o 
   2   9   6       64.30       59.07      2.50 o 
   3   9   6      111.25      110.57      3.42 o 
   4   9   6       83.86       78.81      4.42 o 
   5   9   6        0.42        0.28      0.92 o 
   6   9   6       15.87       12.62      2.04 o 
   7   9   6       15.55       19.11      2.00 o 
  -9  10   6       15.05       17.69      1.61 o 
  -8  10   6       11.37       11.87      1.45 o 
  -7  10   6        4.57        5.53      1.12 o 
  -6  10   6        7.59        7.41      1.07 o 
  -5  10   6        3.01        0.65      0.96 o 
  -4  10   6       77.46       73.26      2.26 o 
  -3  10   6        0.88       -0.58      0.75 o 
  -2  10   6       17.04       19.63      1.72 o 
  -1  10   6        0.73        0.47      0.99 o 
   0  10   6      254.98      257.84      8.01 o 
   1  10   6       29.82       27.65      3.88 o 
   2  10   6        0.35       -0.18      0.99 o 
   3  10   6       42.20       41.27      2.22 o 
   4  10   6        5.79        4.57      1.30 o 
   5  10   6       12.62       15.01      1.56 o 
   6  10   6        0.29        0.88      1.09 o 
  -9  11   6        0.43       -1.28      1.33 o 
  -8  11   6       10.17       11.81      1.36 o 
  -7  11   6        0.33       -1.38      0.92 o 
  -6  11   6        0.30       -0.73      0.77 o 
  -5  11   6       23.53       22.73      1.57 o 
  -4  11   6       65.72       63.55      2.16 o 
  -3  11   6       33.57       34.19      2.26 o 
  -2  11   6       16.90       14.99      1.61 o 
  -1  11   6       39.37       37.90      2.14 o 
   0  11   6       53.90       52.50      2.54 o 
   1  11   6       28.49       27.66      2.01 o 
   2  11   6       18.04       14.62      1.73 o 
   3  11   6        2.63        2.09      1.27 o 
   4  11   6        1.03        0.28      1.80 o 
   5  11   6        1.72        1.43      1.27 o 
   6  11   6        8.47        8.83      1.42 o 
  -8  12   6        4.72        2.76      1.38 o 
  -7  12   6       17.93       21.62      2.15 o 
  -6  12   6        1.38       -0.51      1.21 o 
  -5  12   6        0.36        0.63      1.17 o 
  -4  12   6       34.62       40.69      2.51 o 
  -3  12   6       14.86       13.88      1.76 o 
  -2  12   6        0.36       -1.77      1.23 o 
  -1  12   6        0.30       -1.01      1.16 o 
   0  12   6       29.05       29.64      2.21 o 
   1  12   6        5.43        1.40      1.83 o 
   2  12   6        0.29        0.33      1.20 o 
   3  12   6        9.40        7.96      1.63 o 
   4  12   6       11.01        9.76      1.69 o 
   5  12   6        3.24        3.06      1.38 o 
  -7  13   6        2.07        1.60      1.60 o 
  -6  13   6       55.23       61.40      2.45 o 
  -5  13   6      112.37      117.35      4.15 o 
  -4  13   6        6.69        8.65      1.74 o 
  -3  13   6        0.62       -1.13      1.28 o 
  -2  13   6       37.07       38.05      3.46 o 
  -1  13   6       24.51       29.02      2.28 o 
   0  13   6       33.66       37.68      2.60 o 
   1  13   6        0.56        1.50      1.48 o 
   2  13   6        6.76        5.51      2.92 o 
   3  13   6        0.29       -1.04      1.25 o 
   4  13   6        5.46        5.67      1.67 o 
  -6  14   6        6.47        4.42      1.40 o 
  -5  14   6       13.37       13.84      3.54 o 
  -4  14   6        2.55        0.07      1.42 o 
  -3  14   6        0.13       -0.55      1.37 o 
  -2  14   6       57.50       55.95      2.91 o 
  -1  14   6       74.75       80.14      3.40 o 
   0  14   6       48.58       42.55      2.63 o 
   1  14   6        5.29        5.03      1.50 o 
   2  14   6        8.98        4.37      1.54 o 
   3  14   6        6.27        3.08      1.60 o 
  -5  15   6       24.74       25.40      4.36 o 
  -4  15   6       60.46       66.42      3.38 o 
  -3  15   6        0.10       -0.95      1.53 o 
  -2  15   6        0.36       -0.21      1.49 o 
  -1  15   6       46.77       45.40      2.76 o 
   0  15   6        0.32        0.89      1.49 o 
   1  15   6       11.38       11.29      1.85 o 
   2  15   6       13.79        9.81      1.89 o 
  -3  16   6       54.54       57.11      3.42 o 
  -2  16   6       56.35       57.55      3.17 o 
  -1  16   6        0.57        0.50      1.62 o 
   0  16   6       19.40       22.65      2.37 o 
 -11   1   7        0.52        1.53      1.03 o 
 -10   1   7        1.08        0.25      0.91 o 
  -9   1   7       35.68       40.89      2.19 o 
  -8   1   7       19.77       17.47      1.38 o 
  -7   1   7       17.22       18.17      2.11 o 
  -6   1   7      116.72      110.48      2.92 o 
  -5   1   7      421.79      415.42      9.75 o 
  -4   1   7       29.67       25.19      0.84 o 
  -3   1   7       10.30       12.44      0.65 o 
  -2   1   7      247.54      256.06      2.91 o 
  -1   1   7       11.44       16.26      0.57 o 
   0   1   7      416.83      440.82      4.48 o 
   1   1   7      227.00      230.64      2.70 o 
   2   1   7        7.72        9.13      0.67 o 
   3   1   7       21.07       22.10      1.17 o 
   4   1   7       28.23       28.36      1.80 o 
   5   1   7      161.39      171.60      4.18 o 
   6   1   7       29.68       32.83      2.20 o 
   7   1   7        2.74        1.45      1.41 o 
   8   1   7       40.20       45.88      2.78 o 
 -11   2   7        2.03        2.19      1.00 o 
 -10   2   7        0.16       -0.50      0.77 o 
  -9   2   7        0.14       -0.54      0.79 o 
  -8   2   7       49.36       50.72      1.75 o 
  -7   2   7      240.61      248.76      3.71 o 
  -6   2   7       51.58       43.51      1.90 o 
  -5   2   7      174.35      185.81      3.90 o 
  -4   2   7      328.18      307.06      4.61 o 
  -3   2   7       23.78       32.10      1.08 o 
  -2   2   7        2.13        1.98      0.38 o 
  -1   2   7      336.61      343.61      3.68 o 
   0   2   7      559.80      559.37      5.51 o 
   1   2   7       97.96      102.71      1.58 o 
   2   2   7      161.01      162.52      2.49 o 
   3   2   7       59.16       65.61      1.53 o 
   4   2   7       55.33       55.18      1.49 o 
   5   2   7      194.83      200.39      4.66 o 
   6   2   7        0.64       -1.82      1.21 o 
   7   2   7        1.17        1.39      1.44 o 
   8   2   7       11.85       12.62      1.93 o 
 -11   3   7      179.56      185.02      3.63 o 
 -10   3   7        0.43        0.44      1.21 o 
  -9   3   7       56.37       56.00      2.22 o 
  -8   3   7      409.52      391.48      5.25 o 
  -7   3   7      676.31      647.90      7.56 o 
  -6   3   7        0.00       -0.81      0.54 o 
  -5   3   7       39.09       36.89      1.39 o 
  -4   3   7       43.58       55.29      1.42 o 
  -3   3   7       11.95        7.80      0.64 o 
  -2   3   7        0.17       -0.23      0.39 o 
  -1   3   7       59.40       82.27      2.00 o 
   0   3   7        0.96        4.86      1.12 o 
   1   3   7        0.24        0.42      0.60 o 
   2   3   7        0.82        1.07      0.53 o 
   3   3   7       59.68       56.94      1.49 o 
   4   3   7      215.78      229.10      3.38 o 
   5   3   7       86.58       88.20      2.01 o 
   6   3   7       22.97       23.44      4.80 o 
   7   3   7       13.59       15.27      1.90 o 
   8   3   7        0.52       -0.72      1.54 o 
 -11   4   7       53.77       57.37      2.09 o 
 -10   4   7        3.08        0.41      1.02 o 
  -9   4   7       81.78       76.30      2.43 o 
  -8   4   7       79.95       75.74      2.43 o 
  -7   4   7      357.79      365.94      4.89 o 
  -6   4   7      135.21      126.48      2.34 o 
  -5   4   7      118.33      125.14      2.21 o 
  -4   4   7      288.60      292.67      3.00 o 
  -3   4   7       35.85       29.51      2.51 o 
  -2   4   7      274.65      292.60      3.69 o 
  -1   4   7      456.64      487.74      5.52 o 
   0   4   7       50.43       42.00      1.37 o 
   1   4   7        9.60        9.86      0.74 o 
   2   4   7        0.57        0.94      0.61 o 
   3   4   7       75.78       70.52      1.73 o 
   4   4   7      118.03      118.47      2.79 o 
   5   4   7        0.27       -1.02      0.68 o 
   6   4   7       21.86       25.07      1.61 o 
   7   4   7        8.82       10.08      1.79 o 
 -11   5   7       51.74       50.74      2.27 o 
 -10   5   7        9.24        8.87      1.32 o 
  -9   5   7        0.00        1.30      1.04 o 
  -8   5   7      175.53      172.13      3.84 o 
  -7   5   7      219.88      199.69      3.76 o 
  -6   5   7        2.60        4.41      0.76 o 
  -5   5   7        3.95        4.73      0.79 o 
  -4   5   7       88.35       82.45      1.43 o 
  -3   5   7      611.23      630.06      6.26 o 
  -2   5   7       45.12       51.70      1.26 o 
  -1   5   7      437.22      440.36      4.51 o 
   0   5   7       10.73       15.51      0.99 o 
   1   5   7        1.18        4.50      1.83 o 
   2   5   7      345.80      357.69      4.63 o 
   3   5   7       70.19       65.72      1.74 o 
   4   5   7      729.63      725.50      8.34 o 
   5   5   7        0.33       -0.34      0.76 o 
   6   5   7        1.33        0.20      0.82 o 
   7   5   7        2.37       -1.05      1.51 o 
 -11   6   7       13.01       21.30      1.81 o 
 -10   6   7       31.64       41.36      1.99 o 
  -9   6   7       35.30       36.44      1.80 o 
  -8   6   7        1.42        0.75      0.91 o 
  -7   6   7      122.42      116.69      2.75 o 
  -6   6   7      183.67      178.72      3.37 o 
  -5   6   7       49.10       52.90      1.67 o 
  -4   6   7       34.41       31.23      1.63 o 
  -3   6   7      252.16      252.33      3.08 o 
  -2   6   7      370.46      375.58      4.07 o 
  -1   6   7       75.14       81.84      2.06 o 
   0   6   7       67.96       74.09      1.96 o 
   1   6   7      420.05      407.47      5.91 o 
   2   6   7      148.85      136.72      2.86 o 
   3   6   7      533.38      502.50      6.20 o 
   4   6   7       51.38       52.00      1.71 o 
   5   6   7        4.39        5.55      1.56 o 
   6   6   7        1.41        2.39      1.21 o 
   7   6   7        4.85        4.24      1.41 o 
 -10   7   7       16.35       16.87      1.57 o 
  -9   7   7        5.16        4.52      1.11 o 
  -8   7   7       28.22       26.57      1.60 o 
  -7   7   7       87.36       92.93      2.47 o 
  -6   7   7      304.08      295.24      4.78 o 
  -5   7   7      129.65      132.23      2.71 o 
  -4   7   7       24.21       20.95      1.27 o 
  -3   7   7        0.69       -1.11      0.78 o 
  -2   7   7       10.17       10.93      0.78 o 
  -1   7   7      172.89      180.48      3.37 o 
   0   7   7        1.14        0.88      0.89 o 
   1   7   7      251.88      252.82      4.27 o 
   2   7   7      147.66      150.93      3.11 o 
   3   7   7       78.87       78.66      2.20 o 
   4   7   7       14.27       16.36      1.45 o 
   5   7   7       18.94       21.72      1.33 o 
   6   7   7       20.32       21.47      1.42 o 
   7   7   7       20.27       21.61      1.51 o 
 -10   8   7        1.34        4.61      1.31 o 
  -9   8   7        0.07       -0.30      0.98 o 
  -8   8   7        6.22        5.23      1.09 o 
  -7   8   7       15.01       15.33      1.31 o 
  -6   8   7      619.41      620.71      8.44 o 
  -5   8   7      585.47      582.95     10.06 o 
  -4   8   7       47.45       54.01      1.87 o 
  -3   8   7       10.12       10.84      1.02 o 
  -2   8   7      218.42      223.52      5.07 o 
  -1   8   7        1.67        0.88      0.92 o 
   0   8   7       13.75       15.79      1.20 o 
   1   8   7       20.87       26.93      1.53 o 
   2   8   7        3.94        3.68      1.00 o 
   3   8   7        8.23        7.56      1.16 o 
   4   8   7       10.05       10.78      1.48 o 
   5   8   7        3.27        1.34      0.87 o 
   6   8   7       40.72       42.64      1.79 o 
 -10   9   7        4.15        5.07      1.38 o 
  -9   9   7        2.01        0.04      1.15 o 
  -8   9   7        2.33        2.19      1.30 o 
  -7   9   7        0.00       -0.20      0.87 o 
  -6   9   7       23.63       20.53      1.85 o 
  -5   9   7      154.91      167.94      3.63 o 
  -4   9   7      257.82      253.28      4.51 o 
  -3   9   7       24.92       29.56      2.06 o 
  -2   9   7        5.88        6.60      1.25 o 
  -1   9   7       53.04       52.08      2.41 o 
   0   9   7      358.46      356.04      7.04 o 
   1   9   7      631.77      608.59     13.68 o 
   2   9   7      221.46      203.17      4.87 o 
   3   9   7        0.10        0.44      1.04 o 
   4   9   7       36.43       41.35      1.93 o 
   5   9   7       36.12       37.88      1.94 o 
   6   9   7       67.99       80.75      2.70 o 
  -9  10   7        6.63        8.02      1.42 o 
  -8  10   7        7.06        7.35      1.65 o 
  -7  10   7      102.44      110.80      3.57 o 
  -6  10   7       38.42       38.21      2.23 o 
  -5  10   7      254.79      260.24      4.79 o 
  -4  10   7      733.05      748.13     10.13 o 
  -3  10   7        0.14       -0.96      3.11 o 
  -2  10   7       24.78       21.71      1.86 o 
  -1  10   7       15.81       18.89      1.74 o 
   0  10   7       22.40       23.90      1.91 o 
   1  10   7        0.76        2.58      1.44 o 
   2  10   7        0.59       -1.95      1.63 o 
   3  10   7        0.10       -0.52      1.13 o 
   4  10   7       29.17       33.35      2.28 o 
   5  10   7       28.70       35.25      1.98 o 
  -8  11   7        5.60        8.03      2.03 o 
  -7  11   7        1.17        1.38      1.38 o 
  -6  11   7        9.24       10.59      1.40 o 
  -5  11   7       22.86       28.21      1.82 o 
  -4  11   7       13.44       13.05      1.85 o 
  -3  11   7       47.06       48.39      4.16 o 
  -2  11   7       83.13       80.34      3.19 o 
  -1  11   7        2.16       -0.98      1.19 o 
   0  11   7      461.24      435.99      8.49 o 
   1  11   7       73.10       69.15      2.93 o 
   2  11   7        3.93        3.12      1.29 o 
   3  11   7       96.39       90.67      3.43 o 
   4  11   7        8.92        5.83      1.52 o 
   5  11   7        1.30        1.52      1.30 o 
  -8  12   7        1.47       -0.25      1.41 o 
  -7  12   7        3.44        4.19      1.35 o 
  -6  12   7       16.55       20.04      2.00 o 
  -5  12   7        1.13       -0.65      1.32 o 
  -4  12   7        1.30        0.97      1.48 o 
  -3  12   7      164.14      176.27     11.97 o 
  -2  12   7       64.41       59.60      3.91 o 
  -1  12   7      253.69      246.48      5.97 o 
   0  12   7       91.93       99.20      3.60 o 
   1  12   7      107.87      101.32      3.61 o 
   2  12   7       58.89       56.31      2.72 o 
   3  12   7        1.97        3.03      1.42 o 
   4  12   7        5.25        9.07      1.69 o 
  -7  13   7       24.09       26.99      1.98 o 
  -6  13   7       56.10       61.45      3.33 o 
  -5  13   7       31.97       34.50      2.64 o 
  -4  13   7       90.24       92.51      3.70 o 
  -3  13   7        8.99       11.94      1.90 o 
  -2  13   7       10.66        5.88      1.66 o 
  -1  13   7        5.16        5.99      1.68 o 
   0  13   7        0.79       -0.74      1.42 o 
   1  13   7        1.55        3.84      1.50 o 
   2  13   7        0.02        0.20      1.38 o 
   3  13   7        0.35       -1.60      1.26 o 
  -6  14   7       88.55      102.86      4.25 o 
  -5  14   7       54.35       57.67      3.72 o 
  -4  14   7        0.23       -0.85      1.39 o 
  -3  14   7        4.96        2.48      1.59 o 
  -2  14   7       20.32       22.04      2.32 o 
  -1  14   7      146.75      134.59      4.45 o 
   0  14   7       67.02       68.84      3.72 o 
   1  14   7       14.88       12.83      4.07 o 
   2  14   7       34.58       32.58      2.54 o 
  -4  15   7        7.74        9.02      2.06 o 
  -3  15   7        0.56        0.70      1.68 o 
  -2  15   7        4.13        3.42      1.71 o 
  -1  15   7        9.59       10.49      1.97 o 
   0  15   7        9.45       10.02      1.95 o 
 -11   0   8       43.47       43.74      7.42 o 
 -10   0   8        8.23       15.51      1.87 o 
  -9   0   8       51.79       47.56      2.02 o 
  -8   0   8        0.01       -1.07      1.55 o 
  -7   0   8      135.23      134.81      5.02 o 
  -6   0   8       67.07       68.43      3.42 o 
  -5   0   8       49.53       44.35      2.35 o 
  -4   0   8      289.00      301.09      5.33 o 
  -3   0   8      118.94      131.05      3.20 o 
  -2   0   8      197.56      199.49      3.19 o 
  -1   0   8       21.95       33.27      1.53 o 
   0   0   8       81.42       93.99      2.57 o 
   1   0   8      354.30      332.32      5.91 o 
   2   0   8        8.21       11.31      1.84 o 
   3   0   8      102.91      105.33      4.46 o 
   5   0   8       91.57       95.15      4.62 o 
   6   0   8       11.81       14.09      2.67 o 
   7   0   8        0.69       -1.81      2.00 o 
 -11   1   8        2.27        0.91      0.91 o 
 -10   1   8      409.97      393.74      5.67 o 
  -9   1   8       40.08       39.15      1.85 o 
  -8   1   8      192.71      179.63      4.34 o 
  -7   1   8       76.66       73.38      2.54 o 
  -6   1   8      120.27      113.95      3.10 o 
  -5   1   8       20.58       22.41      1.10 o 
  -4   1   8        4.39       10.30      1.60 o 
  -3   1   8      197.32      196.36      2.77 o 
  -2   1   8        0.19        1.95      1.02 o 
  -1   1   8        9.98        7.29      0.76 o 
   0   1   8      175.70      179.20      2.33 o 
   1   1   8        0.00        1.51      1.61 o 
   2   1   8        0.63        0.24      0.65 o 
   3   1   8       29.37       29.07      1.87 o 
   4   1   8      150.03      165.88      5.90 o 
   5   1   8      304.97      298.99      6.20 o 
   6   1   8       96.72      103.50      3.53 o 
   7   1   8       15.48       13.82      1.99 o 
 -11   2   8       10.87       15.21      1.53 o 
 -10   2   8        4.24        5.76      1.47 o 
  -9   2   8        9.44        8.45      1.24 o 
  -8   2   8      584.97      569.27     10.37 o 
  -7   2   8      395.81      379.77      9.01 o 
  -6   2   8      422.92      404.11      8.20 o 
  -5   2   8       13.53        9.62      1.07 o 
  -4   2   8      282.57      303.86      4.38 o 
  -3   2   8      211.08      200.32      2.83 o 
  -2   2   8      209.87      218.03      2.71 o 
  -1   2   8       82.10       97.77      2.08 o 
   0   2   8       39.25       42.95      1.28 o 
   1   2   8      171.52      176.43      2.68 o 
   2   2   8       71.05       68.39      1.93 o 
   3   2   8        2.58        0.45      0.73 o 
   4   2   8      209.11      205.44      4.78 o 
   5   2   8      164.51      168.62      4.42 o 
   6   2   8       37.20       42.49      3.20 o 
   7   2   8       32.16       37.31      2.59 o 
 -11   3   8       48.99       58.90      2.38 o 
 -10   3   8        0.01        0.64      1.06 o 
  -9   3   8       38.66       32.65      1.54 o 
  -8   3   8        6.38       11.99      3.52 o 
  -7   3   8       45.57       47.52      2.66 o 
  -6   3   8      139.25      139.62      3.53 o 
  -5   3   8       37.61       42.01      1.87 o 
  -4   3   8       16.25       18.71      1.08 o 
  -3   3   8        4.50        0.55      0.52 o 
  -2   3   8     1329.97     1393.83     14.15 o 
  -1   3   8      489.30      504.67      5.18 o 
   0   3   8        0.63        0.92      0.93 o 
   1   3   8      129.55      145.39      2.42 o 
   2   3   8       40.06       47.74      1.41 o 
   3   3   8      100.31      108.27      2.57 o 
   4   3   8       98.77       93.76      2.50 o 
   5   3   8       23.28       31.13      2.25 o 
   6   3   8        4.20        7.46      2.59 o 
   7   3   8       22.03       22.79      2.27 o 
 -11   4   8        6.78        8.02      1.48 o 
 -10   4   8       35.62       41.39      2.01 o 
  -9   4   8      259.32      255.28      5.01 o 
  -8   4   8      621.35      588.13      7.27 o 
  -7   4   8        0.20        0.70      0.78 o 
  -6   4   8       12.32        8.40      1.25 o 
  -5   4   8       38.97       42.73      1.61 o 
  -4   4   8       93.24       94.43      2.04 o 
  -3   4   8      255.90      257.72      3.47 o 
  -2   4   8      134.38      132.21      2.21 o 
  -1   4   8       83.09       85.89      1.69 o 
   0   4   8       80.75       76.05      1.70 o 
   1   4   8       10.13        6.82      0.75 o 
   2   4   8       53.88       53.23      1.53 o 
   3   4   8       59.92       54.34      1.78 o 
   4   4   8        3.35        1.45      0.94 o 
   5   4   8        3.46        1.41      1.71 o 
   6   4   8       39.72       43.64      3.00 o 
   7   4   8       33.67       36.64      2.61 o 
 -11   5   8        9.65       16.68      2.04 o 
 -10   5   8        8.08        9.88      1.34 o 
  -9   5   8        1.52        0.00      1.04 o 
  -8   5   8       50.70       58.48      3.03 o 
  -7   5   8        1.56        0.13      0.88 o 
  -6   5   8        1.99        1.39      0.73 o 
  -5   5   8      188.18      197.70      3.58 o 
  -4   5   8      126.65      131.16      2.22 o 
  -3   5   8      133.82      145.69      2.16 o 
  -2   5   8       22.62       25.69      1.07 o 
  -1   5   8        7.48        8.52      0.90 o 
   0   5   8       31.54       30.14      1.33 o 
   1   5   8        0.36       -0.84      0.57 o 
   2   5   8       15.93       14.01      1.03 o 
   3   5   8      259.26      254.88      3.83 o 
   4   5   8       30.21       30.15      1.41 o 
   5   5   8        0.78       -0.09      0.93 o 
   6   5   8        4.15        3.64      1.68 o 
 -10   6   8        2.23        1.91      1.13 o 
  -9   6   8       33.34       36.49      1.84 o 
  -8   6   8        0.31       -0.02      1.28 o 
  -7   6   8       10.59       13.36      2.13 o 
  -6   6   8      161.90      171.59     10.65 o 
  -5   6   8       10.45       13.56      1.13 o 
  -4   6   8       38.12       39.13      1.38 o 
  -3   6   8      857.29      812.72      7.93 o 
  -2   6   8       17.66       21.47      1.27 o 
  -1   6   8      102.04      106.52      2.49 o 
   0   6   8        7.62        6.54      0.90 o 
   1   6   8       22.21       16.24      1.19 o 
   2   6   8        0.11        1.90      0.94 o 
   3   6   8       33.36       29.63      1.40 o 
   4   6   8        0.83       -1.13      0.76 o 
   5   6   8       40.79       37.64      1.61 o 
   6   6   8       31.69       28.73      2.46 o 
 -10   7   8       16.41       18.68      1.71 o 
  -9   7   8        2.53        3.13      1.15 o 
  -8   7   8        0.47        1.07      1.58 o 
  -7   7   8      126.02      118.79      2.90 o 
  -6   7   8     1063.33     1048.20     16.11 o 
  -5   7   8      312.62      309.16      6.13 o 
  -4   7   8       10.37       10.95      1.19 o 
  -3   7   8        4.84        3.28      0.72 o 
  -2   7   8      300.54      292.90      5.64 o 
  -1   7   8      163.78      155.66      3.19 o 
   0   7   8       91.65       86.01      2.31 o 
   1   7   8      104.22       93.98      2.50 o 
   2   7   8      381.00      336.64      5.70 o 
   3   7   8        9.60        7.73      1.02 o 
   4   7   8        7.96        4.17      0.97 o 
   5   7   8        5.20        3.44      1.58 o 
   6   7   8       27.19       34.12      2.26 o 
 -10   8   8       54.50       66.48      2.52 o 
  -9   8   8        0.00       -1.04      1.08 o 
  -8   8   8      166.52      163.86      4.20 o 
  -7   8   8       15.32       15.94      1.68 o 
  -6   8   8        9.62       14.50      1.67 o 
  -5   8   8      297.70      302.33      5.22 o 
  -4   8   8      211.86      207.83      4.31 o 
  -3   8   8        2.15        1.95      1.15 o 
  -2   8   8      125.37      123.64      6.82 o 
  -1   8   8       16.29       17.96      1.59 o 
   0   8   8       44.93       45.01      1.86 o 
   1   8   8       28.24       33.18      1.72 o 
   2   8   8      118.79      109.04      2.81 o 
   3   8   8       22.56       20.45      1.48 o 
   4   8   8        7.19        5.86      1.04 o 
   5   8   8       68.85       66.40      2.13 o 
  -9   9   8       27.34       31.29      2.37 o 
  -8   9   8       13.35       15.95      1.88 o 
  -7   9   8       28.14       34.99      2.24 o 
  -6   9   8       25.55       25.00      2.02 o 
  -5   9   8        0.04        0.57      1.14 o 
  -4   9   8       49.09       60.01      2.88 o 
  -3   9   8        0.85        0.59      1.25 o 
  -2   9   8       91.37       89.49      3.22 o 
  -1   9   8       38.02       39.04      2.22 o 
   0   9   8       24.88       20.29      2.50 o 
   1   9   8      102.52       92.25      2.63 o 
   2   9   8        6.42        4.89      1.16 o 
   3   9   8       44.99       45.60      2.00 o 
   4   9   8       12.78       10.56      1.22 o 
   5   9   8       48.68       51.71      3.23 o 
  -9  10   8       25.30       40.91      2.56 o 
  -8  10   8       25.92       28.50      2.31 o 
  -7  10   8       18.20       16.55      1.84 o 
  -6  10   8      138.26      125.82      3.28 o 
  -5  10   8      253.49      258.43      4.83 o 
  -4  10   8      723.71      739.23     14.75 o 
  -3  10   8       12.49       14.18      1.90 o 
  -2  10   8        8.12        5.19      1.49 o 
  -1  10   8        0.01       -1.65      1.10 o 
   0  10   8       87.59       80.68      3.12 o 
   1  10   8      137.10      118.90      3.78 o 
   2  10   8        0.85       -1.51      1.44 o 
   3  10   8       32.28       29.11      2.15 o 
   4  10   8        0.09       -0.67      1.06 o 
  -8  11   8        5.19        5.60      1.65 o 
  -7  11   8       72.40       70.59      2.75 o 
  -6  11   8      125.95      125.58      3.35 o 
  -5  11   8      269.68      272.25      6.89 o 
  -4  11   8       56.44       63.78      3.31 o 
  -3  11   8      112.25      115.53      3.97 o 
  -2  11   8       73.47       73.38      3.24 o 
  -1  11   8        5.73        4.57      1.50 o 
   0  11   8        7.40        9.01      1.58 o 
   1  11   8        0.29       -0.55      1.12 o 
   2  11   8       72.02       66.02      2.99 o 
   3  11   8        6.16        1.44      1.37 o 
   4  11   8        2.88        1.79      1.24 o 
  -7  12   8        1.10        0.90      1.24 o 
  -6  12   8        5.79        5.80      1.91 o 
  -5  12   8      104.40      113.98      4.78 o 
  -4  12   8      561.90      594.61     11.30 o 
  -3  12   8      127.12      122.26      4.29 o 
  -2  12   8        9.71        6.79      1.76 o 
  -1  12   8       40.01       32.28      2.37 o 
   0  12   8      126.26      117.88      4.07 o 
   1  12   8        3.89        2.22      1.38 o 
   2  12   8       11.95        7.23      1.68 o 
   3  12   8        1.02        0.47      1.38 o 
  -6  13   8       34.75       39.76      2.88 o 
  -5  13   8        9.52        7.44      2.04 o 
  -4  13   8       21.15       22.64      2.46 o 
  -3  13   8       88.48       83.67      3.71 o 
  -2  13   8       66.93       71.68      3.41 o 
  -1  13   8        1.92        2.46      1.65 o 
   0  13   8        0.02        1.63      1.40 o 
   1  13   8       20.00       15.92      2.04 o 
   2  13   8        0.81       -0.57      1.42 o 
  -5  14   8        4.32        1.96      1.85 o 
  -4  14   8        3.62        4.96      1.86 o 
  -3  14   8       22.56       26.33      2.58 o 
  -2  14   8        3.61        4.46      1.74 o 
  -1  14   8        0.50        1.40      1.83 o 
   0  14   8       23.65       21.44      2.30 o 
   1  14   8       10.16        9.84      2.40 o 
 -11   1   9        0.02        0.37      0.91 o 
 -10   1   9       13.65       16.86      2.35 o 
  -9   1   9        0.12       -0.34      0.97 o 
  -8   1   9       89.87       89.11      3.07 o 
  -7   1   9       95.12       97.84      3.05 o 
  -6   1   9      243.75      238.62      5.02 o 
  -5   1   9        4.07        2.85      1.28 o 
  -4   1   9       93.80      100.78      1.90 o 
  -3   1   9       51.04       50.80      1.37 o 
  -2   1   9      167.92      161.05      2.56 o 
  -1   1   9        5.66        7.75      0.74 o 
   0   1   9       30.82       28.96      1.17 o 
   1   1   9       41.47       38.53      1.58 o 
   2   1   9       68.39       64.19      2.54 o 
   3   1   9        4.12        2.44      1.25 o 
   4   1   9        0.68       -1.29      1.32 o 
   5   1   9        7.21        9.14      2.00 o 
   6   1   9      120.37      124.44      4.07 o 
 -11   2   9        5.77        7.88      1.16 o 
 -10   2   9        0.00       -0.87      0.93 o 
  -9   2   9        8.17        5.63      1.13 o 
  -8   2   9       14.44       14.45      1.18 o 
  -7   2   9        2.11        2.06      1.11 o 
  -6   2   9      123.38      115.07      3.21 o 
  -5   2   9      343.95      320.62      4.84 o 
  -4   2   9       79.47       84.80      1.72 o 
  -3   2   9      107.27      108.83      1.82 o 
  -2   2   9      293.62      277.07      3.31 o 
  -1   2   9      276.54      277.36      3.32 o 
   0   2   9      303.60      303.97      4.77 o 
   1   2   9       44.95       44.58      1.67 o 
   2   2   9       41.55       39.93      1.70 o 
   3   2   9       12.44        7.65      1.49 o 
   4   2   9      300.99      289.62      6.16 o 
   5   2   9        2.80        1.13      1.93 o 
   6   2   9       70.35       78.08      3.34 o 
 -11   3   9        1.38        2.50      1.43 o 
 -10   3   9        0.88        3.05      1.10 o 
  -9   3   9       47.97       41.59      1.96 o 
  -8   3   9        2.32        1.24      0.94 o 
  -7   3   9        1.24        0.31      0.77 o 
  -6   3   9       77.58       76.13      4.07 o 
  -5   3   9      181.67      175.46      4.47 o 
  -4   3   9      171.87      181.91      3.71 o 
  -3   3   9      212.17      205.94      2.73 o 
  -2   3   9       82.70       73.57      1.50 o 
  -1   3   9        0.11        0.98      0.63 o 
   0   3   9       55.75       54.88      1.55 o 
   1   3   9        9.90       13.64      1.43 o 
   2   3   9        6.77        8.78      1.09 o 
   3   3   9      119.43      114.15      3.12 o 
   4   3   9       15.99       17.47      3.22 o 
   5   3   9        5.61        2.87      1.64 o 
   6   3   9       61.06       57.70      2.99 o 
 -10   4   9       48.69       51.95      2.68 o 
  -9   4   9       12.10       10.93      1.32 o 
  -8   4   9        0.02       -0.51      0.98 o 
  -7   4   9       66.31       53.70      2.03 o 
  -6   4   9      211.48      203.97      3.88 o 
  -5   4   9        9.60        8.49      1.21 o 
  -4   4   9       80.32       70.34      1.87 o 
  -3   4   9       10.87       11.05      0.85 o 
  -2   4   9      475.13      470.02      5.59 o 
  -1   4   9      806.02      801.57      8.93 o 
   0   4   9        3.50        0.53      0.67 o 
   1   4   9        8.79        9.84      0.93 o 
   2   4   9      190.43      209.56      3.95 o 
   3   4   9      129.45      122.56      2.95 o 
   4   4   9       99.91       90.71      3.31 o 
   5   4   9       62.68       63.52      2.95 o 
   6   4   9        2.72       -0.94      2.83 o 
 -10   5   9       17.25       16.38      1.60 o 
  -9   5   9        2.37        2.47      1.12 o 
  -8   5   9       16.82       19.69      1.27 o 
  -7   5   9      201.83      189.41      3.82 o 
  -6   5   9      164.89      159.11      3.37 o 
  -5   5   9       95.54       87.37      2.32 o 
  -4   5   9        1.35        1.81      0.75 o 
  -3   5   9      428.82      426.00      5.26 o 
  -2   5   9       27.46       27.57      1.45 o 
  -1   5   9       66.43       65.93      2.00 o 
   0   5   9       17.37       16.86      1.09 o 
   1   5   9      134.70      123.41      2.46 o 
   2   5   9      518.82      486.59      6.15 o 
   3   5   9       12.17        9.12      2.39 o 
   4   5   9        2.56        2.10      1.04 o 
   5   5   9        0.34       -2.05      2.25 o 
   6   5   9        5.24       -0.21      1.72 o 
 -10   6   9       23.53       25.60      1.84 o 
  -9   6   9        9.86        6.34      1.27 o 
  -8   6   9        0.11        0.55      1.21 o 
  -7   6   9      544.35      547.39      9.74 o 
  -6   6   9      139.99      144.63      3.20 o 
  -5   6   9      227.60      224.74      4.04 o 
  -4   6   9      502.03      483.16      6.04 o 
  -3   6   9        3.90        1.28      0.94 o 
  -2   6   9       33.76       35.78      3.00 o 
  -1   6   9      214.87      217.64      3.94 o 
   0   6   9      159.58      168.21      3.37 o 
   1   6   9       48.73       50.27      1.71 o 
   2   6   9        0.50       -0.06      0.83 o 
   3   6   9        0.04        0.03      0.86 o 
   4   6   9        8.53        7.76      1.27 o 
   5   6   9       17.05       21.22      2.25 o 
 -10   7   9        1.64        0.47      1.25 o 
  -9   7   9        0.71       -0.32      1.30 o 
  -8   7   9       68.62       63.92      2.89 o 
  -7   7   9      124.04      120.72      3.74 o 
  -6   7   9      173.02      151.06      4.08 o 
  -5   7   9       17.82       24.13      1.59 o 
  -4   7   9      687.38      699.76      9.55 o 
  -3   7   9      599.92      598.28      8.60 o 
  -2   7   9       37.19       36.52      2.00 o 
  -1   7   9        2.17        1.54      1.07 o 
   0   7   9        6.05        2.59      0.95 o 
   1   7   9      107.32       94.75      2.58 o 
   2   7   9      173.67      144.53      2.87 o 
   3   7   9       46.83       41.95      1.68 o 
   4   7   9        9.85        5.69      1.34 o 
   5   7   9       18.00       18.90      1.69 o 
  -9   8   9       20.60       22.54      3.03 o 
  -8   8   9       58.41       63.70      2.85 o 
  -7   8   9      115.88      113.25      3.66 o 
  -6   8   9       12.27       13.41      1.73 o 
  -5   8   9      166.86      153.49      3.51 o 
  -4   8   9      170.32      183.64      6.29 o 
  -3   8   9       21.05       24.32      2.10 o 
  -2   8   9        6.98        6.56      1.13 o 
  -1   8   9        1.06       -0.67      0.89 o 
   0   8   9       51.22       49.67      2.00 o 
   1   8   9       70.13       60.89      2.18 o 
   2   8   9        4.27        2.25      0.95 o 
   3   8   9        3.26        2.22      1.01 o 
   4   8   9       15.14       19.03      1.51 o 
   5   8   9        0.92        0.04      1.18 o 
  -9   9   9       48.91       59.21      2.99 o 
  -8   9   9        0.05       -0.12      1.32 o 
  -7   9   9        2.25        1.08      1.37 o 
  -6   9   9       88.00       83.56      3.91 o 
  -5   9   9      657.37      643.43     11.78 o 
  -4   9   9      219.60      223.59      5.67 o 
  -3   9   9       69.83       75.21      3.16 o 
  -2   9   9       89.54       94.45      3.47 o 
  -1   9   9       37.74       41.91      2.37 o 
   0   9   9        4.14        1.59      1.04 o 
   1   9   9      113.05      108.82      2.95 o 
   2   9   9        8.77        5.92      1.26 o 
   3   9   9        3.50        1.98      1.05 o 
   4   9   9        3.80        3.77      1.10 o 
  -8  10   9       29.62       34.69      2.39 o 
  -7  10   9        1.45        0.50      1.19 o 
  -6  10   9       21.52       27.09      2.96 o 
  -5  10   9       17.03       21.28      2.33 o 
  -4  10   9       24.26       24.87      4.83 o 
  -3  10   9        0.75       -1.26      1.37 o 
  -2  10   9       19.60       22.66      2.14 o 
  -1  10   9       35.15       33.71      2.40 o 
   0  10   9       52.81       48.63      2.66 o 
   1  10   9        7.35        6.23      1.50 o 
   2  10   9        6.65        6.21      1.59 o 
   3  10   9        6.12        6.18      1.39 o 
  -7  11   9       32.62       36.19      2.12 o 
  -6  11   9      112.67      116.20      4.33 o 
  -5  11   9      205.28      210.20      5.81 o 
  -4  11   9       26.22       31.27      2.59 o 
  -3  11   9       22.68       18.47      2.07 o 
  -2  11   9       29.81       32.08      2.47 o 
  -1  11   9       15.80       14.60      1.83 o 
   0  11   9        3.93        5.38      1.59 o 
   1  11   9        0.29       -0.32      1.28 o 
   2  11   9       12.06       16.86      2.01 o 
   3  11   9        1.75        1.09      1.43 o 
  -6  12   9       11.86       16.90      3.31 o 
  -5  12   9       34.28       37.83      2.92 o 
  -4  12   9        4.53        6.20      1.91 o 
  -3  12   9       76.91       77.19      4.23 o 
  -2  12   9       86.55       91.49      5.32 o 
  -1  12   9        2.13        1.17      1.51 o 
   0  12   9       26.36       21.08      2.24 o 
   1  12   9       32.25       32.41      2.50 o 
   2  12   9        2.08        3.02      1.63 o 
  -5  13   9        6.18        3.58      1.93 o 
  -4  13   9        1.66        2.28      1.75 o 
  -3  13   9        0.13       -0.71      1.92 o 
  -2  13   9        0.35        1.99      1.48 o 
  -1  13   9        3.27        2.54      1.64 o 
   0  13   9        3.45        2.95      1.53 o 
 -10   0  10        0.87       -0.49      1.31 o 
  -9   0  10       62.53       62.37      3.98 o 
  -8   0  10        8.38        6.00      1.84 o 
  -7   0  10      618.28      545.82     13.41 o 
  -6   0  10       10.45        8.27      1.95 o 
  -5   0  10      974.40      875.98     19.20 o 
  -4   0  10      149.21      163.40      4.35 o 
  -3   0  10        5.40        7.26      1.13 o 
  -2   0  10      217.17      219.49      4.69 o 
  -1   0  10      530.62      541.16     12.69 o 
   0   0  10     1272.31     1331.07     19.56 o 
   1   0  10      652.07      652.22     15.50 o 
   2   0  10       17.07       14.86      2.51 o 
   3   0  10        1.14        2.62      1.97 o 
   4   0  10      204.19      204.49      7.21 o 
   5   0  10      626.13      645.47     16.16 o 
 -10   1  10       16.17       15.94      1.49 o 
  -9   1  10        0.35        2.63      1.35 o 
  -8   1  10        6.70        9.68      1.50 o 
  -7   1  10        0.16        0.53      1.12 o 
  -6   1  10        9.05       16.93      2.07 o 
  -5   1  10      265.78      252.46      5.30 o 
  -4   1  10      264.59      246.76      3.49 o 
  -3   1  10       76.60       76.07      1.77 o 
  -2   1  10      839.32      827.92      9.06 o 
  -1   1  10     1823.22     1777.98     17.97 o 
   0   1  10      494.79      496.32      7.06 o 
   1   1  10        1.28        0.84      1.30 o 
   2   1  10        6.80        3.54      1.41 o 
   3   1  10       53.65       56.21      2.68 o 
   4   1  10       24.36       20.81      2.10 o 
   5   1  10        4.61        8.29      1.96 o 
 -10   2  10        0.51        0.82      1.07 o 
  -9   2  10       16.56       22.82      3.45 o 
  -8   2  10      156.90      153.95      5.03 o 
  -7   2  10       52.64       46.33      3.52 o 
  -6   2  10       91.40      101.24      3.17 o 
  -5   2  10       51.98       54.87      1.84 o 
  -4   2  10      162.47      153.35      2.81 o 
  -3   2  10      565.01      553.24      6.46 o 
  -2   2  10       52.24       42.46      2.24 o 
  -1   2  10        1.93        0.25      2.27 o 
   0   2  10       58.78       54.71      3.35 o 
   1   2  10       27.97       29.02      1.64 o 
   2   2  10        2.44        0.30      1.31 o 
   3   2  10       10.17       13.41      1.79 o 
   4   2  10       41.21       40.52      2.56 o 
   5   2  10       77.04       75.82      3.30 o 
 -10   3  10       11.34       13.22      1.48 o 
  -9   3  10       49.66       39.79      1.92 o 
  -8   3  10        7.49        8.82      1.34 o 
  -7   3  10      195.23      184.58      4.50 o 
  -6   3  10        8.59        5.42      2.29 o 
  -5   3  10        0.00       -0.02      0.88 o 
  -4   3  10        1.73        0.29      0.99 o 
  -3   3  10       66.75       62.55      1.55 o 
  -2   3  10       58.22       57.77      1.95 o 
  -1   3  10       62.61       64.28      2.06 o 
   0   3  10        8.68       12.77      1.84 o 
   1   3  10      216.88      219.26      4.09 o 
   2   3  10      560.18      554.38      7.94 o 
   3   3  10      137.97      120.37      7.39 o 
   4   3  10       60.47       57.63      3.76 o 
   5   3  10       12.90       11.57      2.00 o 
 -10   4  10       17.20       23.01      1.74 o 
  -9   4  10       15.23       16.37      1.48 o 
  -8   4  10        0.18       -0.28      0.96 o 
  -7   4  10       30.72       27.69      1.67 o 
  -6   4  10        0.51       -0.59      0.86 o 
  -5   4  10       88.34       82.56      2.81 o 
  -4   4  10       17.13       12.18      1.20 o 
  -3   4  10     1159.21     1112.79     10.62 o 
  -2   4  10      666.95      652.16      7.62 o 
  -1   4  10       62.79       58.63      2.05 o 
   0   4  10      156.85      165.45      3.76 o 
   1   4  10      322.04      319.97      5.31 o 
   2   4  10       42.93       47.81      2.05 o 
   3   4  10        0.99        0.33      1.40 o 
   4   4  10        0.15        0.26      1.48 o 
   5   4  10        0.02       -0.77      1.58 o 
 -10   5  10       34.00       33.60      2.34 o 
  -9   5  10       26.64       20.57      1.63 o 
  -8   5  10       28.57       34.60      1.81 o 
  -7   5  10       20.40       19.06      1.52 o 
  -6   5  10       16.50       18.57      1.44 o 
  -5   5  10       98.25       95.02      2.52 o 
  -4   5  10       14.91       17.41      2.21 o 
  -3   5  10      386.99      403.17      6.08 o 
  -2   5  10       53.81       56.96      2.04 o 
  -1   5  10      140.32      128.16      2.54 o 
   0   5  10        6.32        4.24      1.08 o 
   1   5  10        7.66        4.57      1.12 o 
   2   5  10       26.48       24.74      1.66 o 
   3   5  10      248.14      230.22      4.45 o 
   4   5  10       24.02       23.30      3.16 o 
   5   5  10        0.77       -0.68      1.88 o 
 -10   6  10        4.78        6.08      1.63 o 
  -9   6  10        0.02        0.08      1.21 o 
  -8   6  10       17.41       21.35      4.24 o 
  -7   6  10        6.26        6.95      1.19 o 
  -6   6  10        0.23        0.03      0.91 o 
  -5   6  10       12.63       14.54      1.15 o 
  -4   6  10        0.76        1.64      1.27 o 
  -3   6  10        8.14       10.87      1.20 o 
  -2   6  10       63.92       67.31      2.18 o 
  -1   6  10       40.79       43.37      1.85 o 
   0   6  10        4.35        0.90      0.82 o 
   1   6  10        1.22       -0.57      1.03 o 
   2   6  10       28.07       30.80      1.77 o 
   3   6  10       27.92       24.81      1.76 o 
   4   6  10        4.71        7.33      1.84 o 
  -9   7  10        0.03       -0.79      1.80 o 
  -8   7  10        9.83        7.54      1.53 o 
  -7   7  10       11.06        7.73      1.58 o 
  -6   7  10        0.64       -0.70      1.14 o 
  -5   7  10      163.41      172.93      3.78 o 
  -4   7  10       16.98       20.53      3.32 o 
  -3   7  10        6.64        6.98      1.14 o 
  -2   7  10        4.52        3.77      1.07 o 
  -1   7  10        1.37        1.18      0.94 o 
   0   7  10        3.01        2.60      0.93 o 
   1   7  10       17.17       18.50      1.34 o 
   2   7  10       29.65       28.66      1.83 o 
   3   7  10       66.28       61.33      2.43 o 
   4   7  10        0.06       -1.06      1.11 o 
  -9   8  10       11.47        9.63      2.40 o 
  -8   8  10        0.44        1.14      2.44 o 
  -7   8  10       28.20       32.53      2.28 o 
  -6   8  10        4.52        4.80      1.87 o 
  -5   8  10        6.30        5.05      1.55 o 
  -4   8  10      148.60      150.86      4.55 o 
  -3   8  10      403.30      398.30      6.33 o 
  -2   8  10       63.90       66.32      2.33 o 
  -1   8  10      158.99      158.27      3.54 o 
   0   8  10       12.26       15.09      1.65 o 
   1   8  10       29.05       24.38      1.50 o 
   2   8  10       63.10       57.54      1.99 o 
   3   8  10        0.00       -0.63      1.16 o 
  -8   9  10        1.30        1.54      1.39 o 
  -7   9  10       74.69       76.95      2.76 o 
  -6   9  10        1.24        0.33      1.46 o 
  -5   9  10        0.75        1.04      1.50 o 
  -4   9  10        8.70        8.62      1.67 o 
  -3   9  10        2.75        1.88      1.87 o 
  -2   9  10       87.83       89.49      3.42 o 
  -1   9  10       12.13       12.39      1.40 o 
   0   9  10       46.53       55.04      2.23 o 
   1   9  10        0.14       -1.51      1.01 o 
   2   9  10        7.35        6.04      1.20 o 
   3   9  10       48.45       42.92      1.92 o 
  -7  10  10        9.21        9.48      2.24 o 
  -6  10  10        1.29        1.94      1.67 o 
  -5  10  10       11.28       14.23      2.04 o 
  -4  10  10        0.58       -0.45      1.36 o 
  -3  10  10       75.25       71.75      4.14 o 
  -2  10  10       27.11       21.93      2.16 o 
  -1  10  10       15.34       14.42      1.82 o 
   0  10  10        2.29        2.68      1.40 o 
   1  10  10        5.45        3.69      4.03 o 
   2  10  10        0.00       -1.59      1.06 o 
  -7  11  10        0.67        3.26      1.76 o 
  -6  11  10        3.08        1.53      4.08 o 
  -5  11  10       42.69       41.81      3.48 o 
  -4  11  10        7.42        6.62      1.83 o 
  -3  11  10        3.17       -0.12      1.35 o 
  -2  11  10        5.88        5.90      1.67 o 
  -1  11  10       64.55       64.28      5.43 o 
   0  11  10        9.20       12.66      1.94 o 
   1  11  10        0.41       -1.20      1.35 o 
  -5  12  10       14.67       15.68      2.95 o 
  -4  12  10       27.85       29.74      2.65 o 
  -3  12  10       38.57       38.22      2.78 o 
  -2  12  10        0.29       -1.24      1.44 o 
  -1  12  10       13.90       15.04      2.04 o 
   0  12  10        1.18        1.39      1.65 o 
 -10   1  11        0.07        1.49      1.18 o 
  -9   1  11        8.09       12.76      1.73 o 
  -8   1  11       24.60       18.33      2.00 o 
  -7   1  11       61.63       60.82      5.07 o 
  -6   1  11        4.99        6.26      1.73 o 
  -5   1  11        3.76        2.97      1.13 o 
  -4   1  11      114.64      113.06      2.22 o 
  -3   1  11        6.14        7.16      0.85 o 
  -2   1  11        3.32        3.82      0.81 o 
  -1   1  11       27.54       28.92      1.70 o 
   0   1  11      224.64      232.53      6.03 o 
   1   1  11       12.62        8.52      1.63 o 
   2   1  11        1.21        0.53      1.35 o 
   3   1  11       29.97       36.93      2.44 o 
   4   1  11        1.42       -1.59      1.47 o 
 -10   2  11       23.35       32.72      1.96 o 
  -9   2  11        2.52        2.01      1.10 o 
  -8   2  11        0.69        1.02      1.24 o 
  -7   2  11       86.96       74.15      3.75 o 
  -6   2  11      618.42      561.89      9.76 o 
  -5   2  11        1.56       -0.12      0.99 o 
  -4   2  11       37.15       43.17      1.45 o 
  -3   2  11        0.37        1.63      0.72 o 
  -2   2  11      155.94      152.43      3.20 o 
  -1   2  11      132.22      141.44      3.13 o 
   0   2  11      137.15      146.37      3.29 o 
   1   2  11        0.70       -0.24      1.35 o 
   2   2  11       37.13       40.25      2.43 o 
   3   2  11        0.00        0.27      1.42 o 
   4   2  11       16.52        9.80      1.95 o 
 -10   3  11        4.14        4.71      1.62 o 
  -9   3  11        1.40        1.79      1.15 o 
  -8   3  11       11.88        6.08      1.27 o 
  -7   3  11       12.89       11.57      1.57 o 
  -6   3  11       36.39       36.15      2.22 o 
  -5   3  11       84.79       83.78      2.30 o 
  -4   3  11        3.60        2.65      0.88 o 
  -3   3  11        0.05       -0.81      0.77 o 
  -2   3  11        0.42       -1.21      0.80 o 
  -1   3  11       26.33       25.18      1.57 o 
   0   3  11      616.98      600.75      8.45 o 
   1   3  11      289.92      296.91      5.13 o 
   2   3  11        1.61        0.66      1.80 o 
   3   3  11        0.34       -2.05      1.37 o 
   4   3  11        1.95       -0.13      1.60 o 
  -9   4  11       36.69       37.50      2.01 o 
  -8   4  11       18.38       20.71      1.67 o 
  -7   4  11        1.95        1.96      1.07 o 
  -6   4  11      138.53      122.01      3.67 o 
  -5   4  11       91.98       82.36      2.10 o 
  -4   4  11      247.16      252.92      3.86 o 
  -3   4  11        2.61        3.43      0.97 o 
  -2   4  11      151.44      141.17      3.14 o 
  -1   4  11       70.80       73.07      2.33 o 
   0   4  11      166.37      157.16      3.49 o 
   1   4  11       49.77       48.46      2.09 o 
   2   4  11       32.05       41.67      2.56 o 
   3   4  11       16.01       22.11      2.23 o 
   4   4  11       22.74       20.73      2.31 o 
  -9   5  11        0.14        0.10      1.04 o 
  -8   5  11       44.12       34.12      1.99 o 
  -7   5  11        0.84        0.19      1.01 o 
  -6   5  11      120.57      118.49      3.32 o 
  -5   5  11      203.03      205.54      3.54 o 
  -4   5  11      202.59      198.76      5.07 o 
  -3   5  11       37.72       39.57      1.55 o 
  -2   5  11       31.53       36.11      2.06 o 
  -1   5  11       72.01       71.26      2.34 o 
   0   5  11       45.42       42.46      1.96 o 
   1   5  11       13.05       13.08      2.35 o 
   2   5  11        0.01       -1.45      1.17 o 
   3   5  11        6.72        7.86      1.88 o 
  -9   6  11        0.21        1.95      1.42 o 
  -8   6  11        2.72        4.39      1.71 o 
  -7   6  11       81.50       87.54      2.67 o 
  -6   6  11        0.18        0.83      0.90 o 
  -5   6  11        1.06       -0.35      1.38 o 
  -4   6  11       43.68       47.40      2.73 o 
  -3   6  11       12.38       12.84      2.44 o 
  -2   6  11      268.92      258.52      4.07 o 
  -1   6  11        4.33        1.98      1.06 o 
   0   6  11       24.41       18.86      1.58 o 
   1   6  11        2.62        1.55      1.10 o 
   2   6  11      123.43      120.27      3.24 o 
   3   6  11       87.32       81.72      3.46 o 
  -8   7  11        3.33        1.25      1.39 o 
  -7   7  11        0.00        0.81      1.30 o 
  -6   7  11        9.14        9.03      1.34 o 
  -5   7  11       38.00       35.72      2.45 o 
  -4   7  11      279.88      281.52      6.50 o 
  -3   7  11        5.37        4.44      1.20 o 
  -2   7  11        4.48        7.92      1.24 o 
  -1   7  11      125.90      118.51      2.67 o 
   0   7  11        3.34        2.00      1.10 o 
   1   7  11       96.33      101.48      2.95 o 
   2   7  11       23.81       23.59      1.86 o 
   3   7  11       18.08       24.80      1.91 o 
  -8   8  11        0.98        0.96      1.42 o 
  -7   8  11        7.68        4.61      1.32 o 
  -6   8  11       60.68       70.19      3.37 o 
  -5   8  11       23.03       24.58      2.24 o 
  -4   8  11        9.86       10.61      1.74 o 
  -3   8  11      115.77      114.15      5.97 o 
  -2   8  11        7.45        4.79      1.18 o 
  -1   8  11       60.09       57.18      2.88 o 
   0   8  11       38.58       39.75      1.75 o 
   1   8  11       20.47       20.29      1.77 o 
   2   8  11       69.39       75.89      2.76 o 
  -7   9  11        6.52        3.71      1.77 o 
  -6   9  11       31.25       30.86      2.80 o 
  -5   9  11       24.77       25.33      3.18 o 
  -4   9  11        5.76        3.08      1.91 o 
  -3   9  11        0.30        1.04      1.41 o 
  -2   9  11        0.37        2.15      1.14 o 
  -1   9  11        0.12        0.29      1.08 o 
   0   9  11        0.03       -1.63      1.09 o 
   1   9  11        0.75       -0.70      1.44 o 
  -6  10  11       27.85       26.16      2.64 o 
  -5  10  11        0.26        0.50      1.83 o 
  -4  10  11        5.87        4.11      1.62 o 
  -3  10  11        0.28       -1.05      1.30 o 
  -2  10  11       61.75       66.70      3.22 o 
  -1  10  11        6.68        6.77      1.72 o 
   0  10  11        5.15        6.40      2.47 o 
   1  10  11       12.13       11.64      1.47 o 
  -5  11  11       23.71       22.30      2.48 o 
  -4  11  11        5.74        5.07      1.78 o 
  -3  11  11       14.48       14.98      2.11 o 
  -2  11  11        0.46        0.99      1.56 o 
  -1  11  11       28.53       33.46      2.58 o 
  -9   0  12        1.78        4.24      2.19 o 
  -8   0  12       26.53       24.93      2.80 o 
  -7   0  12       19.90       25.17      2.64 o 
  -6   0  12        5.79        6.91      1.92 o 
  -5   0  12       69.88       61.84      3.76 o 
  -4   0  12        0.46        1.34      1.12 o 
  -3   0  12      136.39      132.68      3.65 o 
  -2   0  12      310.07      314.13      9.00 o 
  -1   0  12       24.83       21.14      2.72 o 
   0   0  12       12.43       11.80      2.43 o 
   1   0  12       38.72       32.11      3.36 o 
   2   0  12       97.54      105.51      5.26 o 
   3   0  12        0.02       -2.80      1.87 o 
  -9   1  12       21.24       25.77      2.17 o 
  -8   1  12        1.49        4.07      1.96 o 
  -7   1  12        0.01       -0.52      1.10 o 
  -6   1  12        0.04       -1.00      1.07 o 
  -5   1  12      127.09      109.37      3.41 o 
  -4   1  12      245.62      227.41      3.52 o 
  -3   1  12      124.33      133.62      2.75 o 
  -2   1  12      170.63      177.36      3.62 o 
  -1   1  12        4.33        3.18      1.35 o 
   0   1  12       29.21       30.10      2.25 o 
   1   1  12        7.34        5.76      1.61 o 
   2   1  12       27.06       33.66      2.46 o 
   3   1  12       42.70       39.79      3.36 o 
  -9   2  12        0.01       -1.39      0.94 o 
  -8   2  12        6.56        4.47      1.46 o 
  -7   2  12        6.61        6.54      1.39 o 
  -6   2  12        1.15        2.22      1.15 o 
  -5   2  12       91.05       87.37      3.03 o 
  -4   2  12       38.64       39.42      1.80 o 
  -3   2  12       99.31       90.79      2.50 o 
  -2   2  12      169.80      162.13      3.46 o 
  -1   2  12       70.81       81.56      4.57 o 
   0   2  12       89.37       98.76      3.41 o 
   1   2  12      143.85      146.02      4.24 o 
   2   2  12        4.87        1.77      1.57 o 
   3   2  12       11.70       16.14      4.36 o 
  -9   3  12        3.29        4.75      1.31 o 
  -8   3  12        5.49        7.45      1.15 o 
  -7   3  12       13.45       12.19      1.61 o 
  -6   3  12       65.02       60.54      2.62 o 
  -5   3  12       31.24       27.03      1.93 o 
  -4   3  12       29.96       28.20      2.09 o 
  -3   3  12       95.67       90.61      2.53 o 
  -2   3  12        8.86        9.25      1.26 o 
  -1   3  12       46.34       43.48      2.63 o 
   0   3  12       40.88       49.85      2.99 o 
   1   3  12        1.34        3.10      1.89 o 
   2   3  12        5.91        1.48      1.59 o 
   3   3  12       16.51       13.91      2.10 o 
  -9   4  12        0.99        3.18      1.28 o 
  -8   4  12        7.12       11.12      1.71 o 
  -7   4  12        2.03        0.99      1.19 o 
  -6   4  12       10.77       11.82      1.58 o 
  -5   4  12       11.54       18.54      1.42 o 
  -4   4  12       57.84       58.93      4.48 o 
  -3   4  12       62.44       62.57      2.16 o 
  -2   4  12      110.88      113.10      2.92 o 
  -1   4  12       31.07       39.03      1.94 o 
   0   4  12      114.15      126.66      3.20 o 
   1   4  12       34.34       40.51      2.60 o 
   2   4  12        3.81        0.69      2.39 o 
  -8   5  12        3.16        3.36      1.18 o 
  -7   5  12        6.95        9.55      1.46 o 
  -6   5  12       43.74       48.71      1.86 o 
  -5   5  12       37.95       40.06      2.06 o 
  -4   5  12       44.75       40.88      2.43 o 
  -3   5  12      135.14      143.12      3.30 o 
  -2   5  12        9.43        5.18      1.14 o 
  -1   5  12       23.75       30.88      1.86 o 
   0   5  12        6.73        6.35      1.31 o 
   1   5  12      121.45      130.01      3.40 o 
   2   5  12       64.12       57.90      3.07 o 
  -8   6  12        7.87        5.27      1.67 o 
  -7   6  12        0.99       -0.07      1.07 o 
  -6   6  12       41.20       42.66      2.71 o 
  -5   6  12       19.57       17.31      2.95 o 
  -4   6  12       57.05       57.21      3.73 o 
  -3   6  12        0.06        0.90      1.63 o 
  -2   6  12       17.68       21.07      1.63 o 
  -1   6  12       21.22       23.15      1.70 o 
   0   6  12        0.52       -0.68      1.10 o 
   1   6  12       76.75       77.97      2.75 o 
   2   6  12       43.93       48.85      4.00 o 
  -7   7  12        4.42        4.75      1.71 o 
  -6   7  12        9.01        6.40      1.91 o 
  -5   7  12        0.23       -0.07      1.31 o 
  -4   7  12        7.86        4.65      1.52 o 
  -3   7  12        0.09       -2.44      1.63 o 
  -2   7  12       90.22      101.56      2.93 o 
  -1   7  12        7.12        9.67      1.43 o 
   0   7  12       16.99       17.41      1.91 o 
   1   7  12       53.97       58.05      2.51 o 
  -7   8  12       26.40       30.09      2.62 o 
  -6   8  12        6.00        5.65      2.68 o 
  -5   8  12       15.08       15.02      1.99 o 
  -4   8  12       10.39        6.84      2.94 o 
  -3   8  12        3.01       -0.08      2.04 o 
  -2   8  12       15.25       22.01      2.13 o 
  -1   8  12       90.54       97.36      2.99 o 
   0   8  12       21.16       22.72      1.85 o 
  -6   9  12        0.13        0.89      1.67 o 
  -5   9  12        0.32        0.01      1.55 o 
  -4   9  12        1.53        0.91      1.84 o 
  -3   9  12       17.30       14.29      1.97 o 
  -2   9  12        0.54       -0.26      1.14 o 
  -1   9  12        3.93        6.90      1.43 o 
  -4  10  12        0.50        2.00      1.60 o 
  -3  10  12       25.81       26.53      2.48 o 
  -8   1  13        2.77        0.95      1.37 o 
  -7   1  13        2.72        1.78      1.55 o 
  -6   1  13        5.33        3.40      1.38 o 
  -5   1  13        7.81        6.63      1.44 o 
  -4   1  13       32.01       31.06      1.69 o 
  -3   1  13        0.42        0.21      0.88 o 
  -2   1  13        0.94       -1.62      1.08 o 
  -1   1  13        4.69        1.32      1.33 o 
   0   1  13        2.82        4.24      1.56 o 
   1   1  13       10.18       11.10      1.90 o 
  -8   2  13       21.79       23.63      2.15 o 
  -7   2  13        3.85        2.03      1.35 o 
  -6   2  13       48.24       49.49      2.84 o 
  -5   2  13        2.80        2.03      1.22 o 
  -4   2  13       23.31       29.79      2.09 o 
  -3   2  13        0.96        0.45      0.96 o 
  -2   2  13        1.01        0.00      0.98 o 
  -1   2  13       93.84       86.11      3.70 o 
   0   2  13       42.25       41.08      4.06 o 
   1   2  13       14.64        9.90      2.16 o 
  -8   3  13       35.67       38.88      1.85 o 
  -7   3  13        4.65        3.26      1.43 o 
  -6   3  13        2.00        2.48      1.27 o 
  -5   3  13        1.06        1.52      1.73 o 
  -4   3  13        9.26        6.13      1.46 o 
  -3   3  13        8.98        8.78      1.23 o 
  -2   3  13       16.43       19.98      1.57 o 
  -1   3  13       20.55       20.65      2.56 o 
   0   3  13        8.17        9.75      1.80 o 
   1   3  13        0.11        0.48      1.85 o 
  -7   4  13        4.61        7.08      1.39 o 
  -6   4  13        9.07       18.39      2.86 o 
  -5   4  13        7.10       11.34      2.32 o 
  -4   4  13        5.89        5.98      1.50 o 
  -3   4  13        4.07        3.97      1.12 o 
  -2   4  13       13.78       12.25      1.42 o 
  -1   4  13       15.34       10.49      1.42 o 
   0   4  13        5.56        9.39      1.83 o 
   1   4  13        2.63        0.92      1.66 o 
  -7   5  13        0.52        0.46      1.67 o 
  -6   5  13        3.53        6.46      2.24 o 
  -5   5  13       42.85       39.50      3.68 o 
  -4   5  13        1.45        2.40      1.40 o 
  -3   5  13       17.17       16.49      1.99 o 
  -2   5  13       24.54       22.02      1.72 o 
  -1   5  13        6.26        8.40      1.42 o 
   0   5  13       29.10       32.91      2.07 o 
  -6   6  13        6.68        7.66      2.38 o 
  -5   6  13        5.36        1.95      1.48 o 
  -4   6  13        0.04        0.37      1.36 o 
  -3   6  13       29.59       25.05      2.33 o 
  -2   6  13        0.09       -0.10      1.13 o 
  -1   6  13        0.42       -1.63      1.08 o 
   0   6  13        0.42       -0.49      1.18 o 
  -6   7  13        2.88        3.34      1.74 o 
  -5   7  13        3.11        5.39      1.75 o 
  -4   7  13        0.60        0.42      1.52 o 
  -3   7  13        2.08        1.72      2.31 o 
  -2   7  13        5.72        3.70      1.32 o 
  -1   7  13       12.70       13.25      1.97 o 
  -4   8  13        8.83       10.65      2.94 o 
  -3   8  13        2.52        3.87      1.72 o 
  -6   0  14       50.88       60.26      4.11 o 
  -5   0  14        4.20        5.28      2.13 o 
  -3   0  14        0.10       -0.56      1.68 o 
  -2   0  14       52.43       56.98      3.98 o 
  -1   0  14       12.83       10.06      2.64 o 
  -6   1  14        0.09       -0.31      1.36 o 
  -5   1  14        4.89        8.30      2.35 o 
  -4   1  14       44.78       59.67      3.92 o 
  -3   1  14        4.72        4.55      1.79 o 
  -2   1  14        0.51       -1.84      1.22 o 
  -1   1  14        8.75        6.00      1.69 o 
  -6   2  14        7.75        6.92      1.81 o 
  -5   2  14       17.53       23.19      2.96 o 
  -4   2  14       14.91       19.52      1.97 o 
  -3   2  14        3.86        1.44      1.37 o 
  -2   2  14        1.64        3.01      1.48 o 
  -1   2  14       16.98       20.84      2.19 o 
  -6   3  14        0.69        2.29      2.11 o 
  -5   3  14        0.81        1.44      2.00 o 
  -4   3  14       14.40       17.02      1.94 o 
  -3   3  14        5.00        0.73      1.10 o 
  -2   3  14        1.18        1.47      1.44 o 
  -5   4  14        1.70        1.41      2.16 o 
  -4   4  14        0.99        0.43      1.38 o 
  -3   4  14        4.88        4.51      1.55 o 
  -2   4  14        2.03        1.35      1.54 o 
  -4   5  14        4.11        1.92      1.79 o 
                                                 
